# Supplementary material for: The impact of the catheter to vein ratio on peripheral intravenous cannulation success, a post-hoc analyses
Source: PLoS One. 2021 May 24;16(5):e0252166. doi: 10.1371/journal.pone.0252166 (PMC8143382; doi:10.1371/journal.pone.0252166)
Supplement: S1 Dataset — (XLSX) [file pone.0252166.s001.XLSX]

## Sheet: Blad1
Age	Length	Weight	BMI	Palpable	Visual	History	SidDom	Place	VAS	CatheterSizeMM	DiaVeneMM	CVR	Success	Attempts	AttemptsFINAL	A-DIVA	LowRisk	MediumRisk	HighRisk	Sex
37	168	106	37.5567	0	0	1	1	2	7	1	1	1	0	2	3	2	0	0	1	0
26	170	118	40.8304	0	0	1	1	1	4	1	2	0.5	0	1	2	2	0	0	1	1
35	177	127	40.5375	1	1	1	1	0	5	1	3	0.333333	1	0	1	0	1	0	0	0
33	172	98	33.126	0	0	1	1	2	8	1	2	0.5	0	1	2	2	0	0	1	0
52	164	60	22.3081	1	1	0	0	0	4	1	3	0.333333	1	0	1	0	1	0	0	0
52	173	102	34.0807	1	1	0	0	0	3	1.2	3	0.4	1	0	1	0	1	0	0	1
71	165	74	27.1809	1	1	0	0	3	4	1.2	4	0.3	1	0	1	0	1	0	0	0
89	160	62	24.2187	1	1	0	1	1	4	1.2	3	0.4	1	0	1	0	1	0	0	0
35	169	62	21.7079	1	1	0	0	0	4	1.2	3	0.4	1	0	1	0	1	0	0	0
71	173	68	22.7204	1	1	0	0	1	5	1.2	4	0.3	1	0	1	0	1	0	0	0
82	154	66	27.8293	1	1	0	0	1	2	1.2	3	0.4	1	0	1	0	1	0	0	0
70	169	109	38.1639	0	0	1	0	2	8	1.2	2	0.6	0	4	5	2	0	0	1	1
77	160	60	23.4375	1	1	0	0	2	3	1.2	4	0.3	1	0	1	0	1	0	0	0
39	161	73	28.1625	0	0	1	0	0	8	1	1	1	0	1	2	2	0	0	1	0
32	178	74	23.3556	1	1	0	1	1	2	1	4	0.25	1	0	1	0	1	0	0	1
70	172	84	28.3937	1	1	0	0	2	3	1.2	6	0.2	1	0	1	0	1	0	0	1
19	173	52	17.3745	1	1	0	0	2	2	1.2	6	0.2	1	0	1	0	1	0	0	1
61	173	77	25.7276	1	1	0	0	0	3	1.2	4	0.3	1	0	1	0	1	0	0	1
56	178	112	35.3491	1	1	0	0	0	3	0.8	3	0.266667	1	0	1	0	1	0	0	0
32	196	88	22.9071	1	1	0	1	1	2	1	4	0.25	1	0	1	0	1	0	0	1
71	182	102	30.7934	1	1	0	0	2	3	1.2	5	0.24	1	0	1	0	1	0	0	1
66	162	83	31.6263	1	1	0	0	2	3	1.2	4	0.3	1	0	1	0	1	0	0	0
66	163	104	39.1434	1	1	0	1	0	4	1	3	0.333333	1	0	1	0	1	0	0	0
62	162	69	26.2917	1	1	0	0	2	2	1.2	6	0.2	1	0	1	0	1	0	0	0
21	181	93	28.3874	1	1	0	1	0	4	1	3	0.333333	1	0	1	0	1	0	0	1
32	182	93	28.0763	1	1	0	1	2	5	1.2	5	0.24	1	0	1	0	1	0	0	1
27	180	83	25.6173	1	1	0	0	2	4	1.7	4	0.425	1	0	1	0	1	0	0	1
77	160	70	27.3437	1	1	0	1	1	3	1.2	4	0.3	1	0	1	0	1	0	0	0
73	180	90	27.7778	1	1	0	1	0	2	1.2	3	0.4	1	0	1	0	1	0	0	1
73	180	90	27.7778	1	1	0	0	2	3	2	5	0.4	1	0	1	0	1	0	0	1
30	185	70	20.4529	1	1	0	1	1	2	1.7	5	0.34	1	0	1	0	1	0	0	1
49	160	115	44.9219	1	0	1	0	2	4	1	4	0.25	1	0	1	1	0	1	0	0
58	161	69	26.6193	1	1	0	1	0	3	1.2	4	0.3	1	0	1	0	1	0	0	0
63	172	91	30.7599	1	1	0	0	0	2	1.2	3	0.4	1	0	1	0	1	0	0	1
47	163	71	26.7229	1	0	0	0	2	6	1.2	4	0.3	1	0	1	0	1	0	0	0
21	168	51	18.0697	1	1	0	0	1	2	1	6	0.166667	1	0	1	0	1	0	0	0
35	177	73	23.3011	1	1	0	1	1	4	1.2	4	0.3	0	1	2	0	1	0	0	1
29	168	55	19.487	1	1	0	1	0	3	1	2	0.5	1	0	1	0	1	0	0	0
62	167	66	23.6652	0	1	1	0	0	8	1.2	2	0.6	0	1	2	1	0	1	0	0
59	180	111	34.2593	1	1	0	0	2	2	1.2	5	0.24	1	0	1	0	1	0	0	1
76	183	82	24.4857	1	1	0	0	1	4	1.2	5	0.24	1	0	1	0	1	0	0	1
47	171	68	23.255	0	1	1	0	0	3	1.2	3	0.4	1	0	1	1	0	1	0	0
62	171	80	27.3588	1	1	0	0	2	4	1.2	6	0.2	1	0	1	0	1	0	0	0
66	163	82	30.863	1	1	0	1	0	4	1	3	0.333333	1	0	1	0	1	0	0	0
23	155	104	43.2882	0	0	1	0	0	8	1	2	0.5	0	3	4	2	0	0	1	0
34	168	73	25.8645	1	1	1	1	2	8	1	3	0.333333	0	1	2	1	0	1	0	0
63	169	91	31.8616	1	1	1	1	0	3	0.8	1	0.8	0	1	2	0	1	0	0	0
74	149	53	23.8728	1	1	0	0	3	7	1.7	6	0.283333	0	1	2	0	1	0	0	0
23	197	105	27.0556	0	0	1	1	0	7	1	2	0.5	0	2	3	2	0	0	1	1
70	168	114	40.3912	0	0	1	0	2	8	1	2	0.5	0	1	2	2	0	0	1	0
46	191	75	20.5586	1	1	0	1	1	2	1.2	3	0.4	0	1	2	0	1	0	0	1
68	163	64	24.0882	0	1	1	0	0	8	0.8	2	0.4	0	1	2	2	0	0	1	0
57	165	84	30.854	0	0	1	1	0	6	1	2	0.5	0	1	2	2	0	0	1	0
71	172	106	35.8302	1	1	0	0	0	2	1.2	2	0.6	1	0	1	0	1	0	0	1
55	174	88	29.0659	1	1	0	0	0	3	1.2	3	0.4	1	0	1	0	1	0	0	1
47	187	91	26.023	0	0	1	1	0	6	1	1	1	1	0	1	2	0	0	1	1
64	159	68	26.8977	1	1	0	1	0	3	1	4	0.25	1	0	1	0	1	0	0	0
61	183	111	33.1452	1	1	0	1	0	2	1.2	5	0.24	1	0	1	0	1	0	0	1
76	182	87	26.2649	1	1	0	1	0	1	1	3	0.333333	1	0	1	0	1	0	0	1
45	166	58	21.048	1	1	0	1	0	3	1	1	1	1	0	1	0	1	0	0	0
57	165	92	33.7925	1	1	0	1	0	2	1	3	0.333333	1	0	1	0	1	0	0	0
74	175	113	36.898	1	1	0	1	2	3	1	3	0.333333	1	0	1	0	1	0	0	1
17	179	68	21.2228	1	1	0	1	0	1	1	3	0.333333	1	0	1	0	1	0	0	1
49	174	73	24.1115	1	0	1	1	2	2	1	2	0.5	1	0	1	1	0	1	0	0
52	183	85	25.3815	1	1	0	0	1	3	1	4	0.25	1	0	1	0	1	0	0	1
25	172	88	29.7458	1	1	0	1	1	8	1	3	0.333333	1	0	1	0	1	0	0	0
50	152	52	22.5069	1	1	0	0	1	6	1	3	0.333333	1	0	1	0	1	0	0	0
44	169	61	21.3578	1	1	0	1	2	5	1	5	0.2	1	0	1	0	1	0	0	0
74	173	81	27.0641	1	1	0	0	0	1	1	2	0.5	1	0	1	0	1	0	0	0
73	192	84	22.7865	1	1	0	1	1	2	1.2	5	0.24	1	0	1	0	1	0	0	1
72	163	63	23.7118	1	1	0	1	1	3	1	4	0.25	1	0	1	0	1	0	0	0
52	169	54	18.9069	1	1	0	0	0	2	1	2	0.5	1	0	1	0	1	0	0	0
43	170	65	22.4913	1	1	0	1	0	2	1	2	0.5	1	0	1	0	1	0	0	0
46	165	71	26.079	1	1	0	1	1	2	1	4	0.25	1	0	1	0	1	0	0	0
39	170	75	25.9516	1	1	0	1	2	7	1.2	4	0.3	1	0	1	0	1	0	0	0
42	173	96	32.0759	0	1	1	1	1	5	1	2	0.5	1	0	1	1	0	1	0	0
61	160	48	18.75	1	1	0	1	1	4	1.2	3	0.4	1	0	1	0	1	0	0	0
47	173	86	28.7347	1	1	0	1	0	2	1.2	2	0.6	1	0	1	0	1	0	0	1
65	176	63	20.3383	1	1	1	1	2	3	0.8	2	0.4	1	0	1	0	1	0	0	1
74	178	68	21.4619	1	1	0	0	1	3	1.2	4	0.3	1	0	1	0	1	0	0	1
50	185	108	31.5559	1	1	0	1	2	3	1.2	4	0.3	1	0	1	0	1	0	0	1
50	170	73	25.2595	1	1	0	1	1	4	1.2	3	0.4	1	0	1	0	1	0	0	1
94	153	69	29.4758	0	0	1	0	1	8	1	2	0.5	0	4	5	2	0	0	1	0
65	174	80	26.4236	1	1	0	0	0	3	1.2	3	0.4	1	0	1	0	1	0	0	1
75	165	74	27.1809	1	1	0	0	2	4	1.2	5	0.24	0	1	2	0	1	0	0	1
71	174	66	21.7994	1	1	0	0	1	6	1.2	4	0.3	1	0	1	0	1	0	0	1
76	170	94	32.526	1	1	0	0	2	4	1.2	5	0.24	1	0	1	0	1	0	0	1
71	164	103	38.2957	1	1	0	0	2	4	1.2	4	0.3	1	0	1	0	1	0	0	1
57	185	90	26.2966	1	1	0	0	1	4	2	6	0.333333	1	0	1	0	1	0	0	1
73	167	52	18.6453	1	1	0	1	1	8	1.2	4	0.3	0	1	2	0	1	0	0	1
74	188	89	25.1811	1	1	0	0	0	4	1.2	3	0.4	1	0	1	0	1	0	0	1
70	160	65	25.3906	1	1	0	1	0	2	1.2	4	0.3	0	1	2	0	1	0	0	0
45	162	102	38.866	1	1	0	1	2	0	1.2	2	0.6	1	0	1	0	1	0	0	0
41	164	119	44.2445	1	1	1	1	0	2	1	2	0.5	1	0	1	0	1	0	0	0
36	168	95	33.6593	1	1	0	1	2	0	1.2	3	0.4	1	0	1	0	1	0	0	0
43	158	92	36.8531	1	1	0	1	0	2	1.2	4	0.3	1	0	1	0	1	0	0	0
66	177	75	23.9395	1	1	0	1	0	3	1	3	0.333333	1	0	1	0	1	0	0	1
33	178	90	28.4055	1	0	0	0	1	3	1	4	0.25	0	1	2	0	1	0	0	0
74	174	65	21.4692	1	1	0	0	0	0	1	2	0.5	1	0	1	0	1	0	0	1
44	173	124	41.4314	1	0	1	1	1	2	1	3	0.333333	1	0	1	1	0	1	0	0
27	156	47	19.313	1	1	1	1	0	3	1	1	1	1	0	1	0	1	0	0	0
46	162	53	20.1951	1	1	0	1	1	2	1.7	3	0.566667	1	0	1	0	1	0	0	0
44	174	137	45.2504	1	1	1	1	0	1	1	4	0.25	1	0	1	0	1	0	0	1
70	167	71	25.4581	1	1	0	1	1	4	1.2	4	0.3	1	0	1	0	1	0	0	0
47	168	114	40.3912	1	1	0	1	0	4	1.2	3	0.4	1	0	1	0	1	0	0	0
68	161	65	25.0762	1	1	0	1	0	2	1	2	0.5	1	0	1	0	1	0	0	0
75	165	74	27.1809	1	1	1	0	1	0	1.7	3	0.566667	1	0	1	0	1	0	0	0
72	165	68	24.977	1	1	0	1	0	0	1	2	0.5	1	0	1	0	1	0	0	1
81	175	120	39.1837	0	0	1	1	0	8	1	1	1	0	1	2	2	0	0	1	1
43	169	63	22.0581	1	1	0	1	0	6	1	2	0.5	0	2	3	0	1	0	0	0
59	160	72	28.125	1	1	0	0	2	8	1.2	4	0.3	0	2	3	0	1	0	0	0
69	166	62	22.4996	1	1	0	0	0	0	1.2	4	0.3	1	0	1	0	1	0	0	0
77	156	83	34.1059	1	1	0	1	1	1	1.2	5	0.24	0	3	4	0	1	0	0	0
55	173	83	27.7323	1	1	0	1	0	1	1.2	4	0.3	1	0	1	0	1	0	0	1
35	175	75	24.4898	1	1	1	1	0	1	1	2	0.5	1	0	1	0	1	0	0	0
71	183	120	35.8327	1	1	1	0	1	1	1.2	4	0.3	1	0	1	0	1	0	0	1
74	168	70	24.8016	#NULL!	0	1	0	1	9	0.8	1	0.8	0	1	2	1	0	1	0	1
42	179	65	20.2865	1	1	0	1	0	0	1.2	3	0.4	1	0	1	0	1	0	0	1
29	175	72	23.5102	1	1	1	1	0	1	1	2	0.5	1	0	1	0	1	0	0	0
46	187	87	24.8792	1	1	1	1	1	1	1	3	0.333333	1	0	1	0	1	0	0	0
55	176	81	26.1493	1	1	0	1	1	0	1.2	5	0.24	1	0	1	0	1	0	0	1
88	155	40	16.6493	0	0	1	0	0	3	1	2	0.5	0	2	3	2	0	0	1	0
28	162	66	25.1486	0	0	1	1	1	8	1.2	2	0.6	0	1	2	2	0	0	1	0
61	180	87	26.8519	0	0	1	1	2	2	1	1	1	0	2	3	2	0	0	1	1
47	169	62	21.7079	1	1	0	1	1	2	1	3	0.333333	1	0	1	0	1	0	0	0
77	158	82	32.8473	1	1	0	0	1	3	1.2	3	0.4	1	0	1	0	1	0	0	0
58	190	92	25.4848	1	1	0	1	1	0	1.2	4	0.3	1	0	1	0	1	0	0	1
55	175	82	26.7755	1	1	1	1	0	1	1	2	0.5	1	0	1	0	1	0	0	0
60	175	80	26.1224	1	1	1	1	1	1	1.2	4	0.3	1	0	1	0	1	0	0	1
47	160	70	27.3437	1	1	0	0	0	2	1.2	4	0.3	1	0	1	0	1	0	0	0
35	167	69	24.7409	1	1	1	1	0	0	1	3	0.333333	1	0	1	0	1	0	0	0
42	174	117	38.6445	0	0	1	1	2	2	1	1	1	0	1	2	2	0	0	1	0
47	163	71	26.7229	1	0	1	0	1	2	1	2	0.5	0	1	2	2	0	0	1	0
75	177	80	25.5354	1	1	0	0	0	3	1.2	4	0.3	1	0	1	0	1	0	0	1
23	182	58	17.51	1	1	0	1	1	4	2	5	0.4	1	0	1	0	1	0	0	1
72	172	73	24.6755	1	1	0	0	2	8	1.2	4	0.3	0	1	2	0	1	0	0	1
39	178	71	22.4088	1	1	1	0	0	1	1.2	4	0.3	0	1	2	1	0	1	0	0
28	170	62	21.4533	1	1	0	1	0	6	0.8	4	0.2	1	0	1	0	1	0	0	0
66	159	68	26.8977	1	1	0	1	2	4	1.7	5	0.34	1	0	1	0	1	0	0	0
71	175	65	21.2245	1	1	0	1	0	8	1.2	4	0.3	1	0	1	0	1	0	0	0
57	167	73	26.1752	1	1	0	1	0	1	1	3	0.333333	1	0	1	0	1	0	0	0
31	158	61	24.4352	0	0	1	0	0	2	1	3	0.333333	0	1	2	2	0	0	1	0
51	152	57	24.6711	1	1	0	0	0	1	1	4	0.25	1	0	1	0	1	0	0	0
24	168	73	25.8645	1	1	1	1	0	0	1.2	2	0.6	1	0	1	0	1	0	0	0
44	168	87	30.8248	1	1	0	0	0	2	1	4	0.25	1	0	1	0	1	0	0	0
42	172	62	20.9573	1	1	1	1	0	5	1	7	0.142857	0	1	2	0	1	0	0	0
59	150	65	28.8889	1	1	0	0	0	6	1	3	0.333333	1	0	1	0	1	0	0	0
51	164	65	24.1672	1	1	0	1	0	1	1	5	0.2	1	0	1	0	1	0	0	0
73	178	98	30.9304	1	1	0	1	2	3	1.7	6	0.283333	1	0	1	0	1	0	0	0
71	183	92	27.4717	0	0	1	1	0	8	1	2	0.5	0	2	3	2	0	0	1	1
68	163	72	27.0993	0	0	1	1	0	6	1	2	0.5	0	1	2	2	0	0	1	1
33	164	72	26.7698	0	0	1	0	0	3	0.8	1	0.8	0	1	2	2	0	0	1	0
32	171	65	22.2291	1	1	1	1	1	8	1	4	0.25	0	1	2	0	1	0	0	0
60	161	112	43.2082	0	1	1	1	0	6	1	2	0.5	0	1	2	2	0	0	1	0
37	166	135	48.9911	1	1	1	1	0	7	1	2	0.5	0	1	2	1	0	1	0	0
70	180	111	34.2593	0	1	1	0	1	8	1	3	0.333333	0	4	5	1	0	1	0	1
43	180	70	21.6049	1	1	0	1	2	6	1.2	5	0.24	0	1	2	0	1	0	0	1
16	175	76	24.8163	0	1	0	1	0	8	0.8	2	0.4	0	1	2	1	0	1	0	1
51	175	81	26.449	1	1	0	0	2	6	1.2	4	0.3	0	1	2	0	1	0	0	1
46	158	68	27.2392	1	1	0	1	0	6	1	2	0.5	0	1	2	0	1	0	0	0
40	166	92	33.3866	0	0	1	1	1	8	1	2	0.5	0	4	5	2	0	0	1	0
93	180	80	24.6914	1	0	1	1	2	6	1.7	4	0.425	0	2	3	1	0	1	0	1
64	165	76	27.9155	1	0	1	1	1	8	1	2	0.5	0	4	5	1	0	1	0	0
43	163	115	43.2835	0	0	1	1	2	6	1.2	0	#DIV/0!	0	4	5	2	0	0	1	0
56	158	88	35.2508	1	0	1	0	2	9	1	3	0.333333	0	3	4	1	0	1	0	0
53	163	112	42.1544	0	1	1	0	1	7	1	2	0.5	0	3	4	1	0	1	0	0
23	168	56	19.8413	1	1	0	0	1	6	1	3	0.333333	0	1	2	0	1	0	0	0
66	163	47	17.6898	1	1	1	1	0	4	1	2	0.5	0	1	2	1	0	1	0	0
17	153	52	22.2137	0	1	1	0	0	8	0.8	2	0.4	0	1	2	1	0	1	0	0
54	165	95	34.8944	1	1	1	1	0	5	1	1	1	0	1	2	0	1	0	0	0
80	160	68	26.5625	0	1	1	0	0	7	0.8	2	0.4	0	4	5	1	0	1	0	0
39	173	68	22.7204	0	0	0	1	0	4	0.8	2	0.4	0	1	2	1	0	1	0	1
56	176	89	28.7319	1	1	1	1	0	2	1	4	0.25	0	1	2	0	1	0	0	1
90	158	63	25.2363	0	1	1	0	1	8	1.2	3	0.4	0	1	2	1	0	1	0	0
40	173	70	23.3887	1	1	1	1	0	4	1	2	0.5	0	3	4	0	1	0	0	0
61	175	101	32.9796	0	0	0	0	2	7	1	3	0.333333	0	2	3	1	0	1	0	0
72	178	86	27.143	0	1	1	0	0	0	1	3	0.333333	0	1	2	1	0	1	0	1
80	167	68	24.3824	0	1	0	1	0	6	1	3	0.333333	0	1	2	0	1	0	0	1
51	160	106	41.4062	1	0	1	1	2	8	1	2	0.5	0	2	3	1	0	1	0	0
71	168	64	22.6757	0	1	1	1	1	8	1.2	2	0.6	0	1	2	1	0	1	0	1
42	172	110	37.1823	1	1	0	1	2	3	1	2	0.5	0	1	2	0	1	0	0	0
63	170	73	25.2595	0	0	1	1	0	5	1.2	3	0.4	0	1	2	1	0	1	0	0
36	174	94	31.0477	1	1	1	0	0	2	1	1	1	0	1	2	0	1	0	0	0
49	176	145	46.8104	0	0	1	0	1	8	1	2	0.5	0	1	2	2	0	0	1	1
44	172	137	46.3088	0	0	1	0	0	5	1	2	0.5	0	1	2	2	0	0	1	1
71	173	66	22.0522	0	0	1	0	2	8	1.2	3	0.4	0	3	4	1	0	1	0	1
78	155	56	23.3091	1	1	1	0	0	4	1	2	0.5	0	1	2	0	1	0	0	0
48	177	117	37.3456	0	1	0	1	0	2	1.2	3	0.4	0	2	3	0	1	0	0	0
34	180	65	20.0617	0	0	0	1	2	2	1	2	0.5	0	1	2	1	0	1	0	0
29	185	55	16.0701	1	1	1	1	0	8	1	2	0.5	0	2	3	0	1	0	0	1
66	165	80	29.3848	0	0	1	1	0	9	1	2	0.5	0	2	3	2	0	0	1	0
40	168	63	22.3214	0	0	1	1	1	8	1	2	0.5	0	1	2	2	0	0	1	0
76	173	54	18.0427	1	1	1	0	2	4	1.7	2	0.85	0	2	3	0	1	0	0	1
34	193	98	26.3094	1	1	0	1	2	2	1.2	2	0.6	0	1	2	0	1	0	0	1
50	170	112	38.7543	0	1	1	0	0	2	1	2	0.5	0	1	2	1	0	1	0	0
30	155	66	27.4714	0	0	1	0	0	8	1	1	1	0	1	2	2	0	0	1	0
35	159	114	45.0932	1	1	1	1	1	2	1	2	0.5	0	1	2	0	1	0	0	0
50	178	115	36.2959	1	1	0	1	2	4	1.2	3	0.4	0	1	2	0	1	0	0	0
84	167	74	26.5338	1	1	1	1	2	4	1.2	5	0.24	0	2	3	0	1	0	0	1
46	147	110	50.9047	0	0	1	1	0	8	1	2	0.5	0	1	2	2	0	0	1	0
42	167	130	46.6134	0	0	0	1	0	7	1	1	1	0	3	4	1	0	1	0	0
46	176	83	26.7949	1	0	1	1	2	5	1.2	3	0.4	0	1	2	1	0	1	0	1
64	153	85	36.3108	0	0	1	0	0	7	1	2	0.5	0	1	2	2	0	0	1	0
30	155	65	27.0552	0	1	1	0	0	5	1	2	0.5	0	1	2	1	0	1	0	0
69	159	55	21.7555	1	1	1	1	0	7	1	2	0.5	0	1	2	0	1	0	0	0
45	162	70	26.6728	1	0	1	1	1	8	1	2	0.5	0	2	3	1	0	1	0	0
63	178	99	31.2461	0	1	1	1	2	7	1	2	0.5	0	1	2	2	0	0	1	1
55	175	89	29.0612	0	0	1	1	0	8	1	2	0.5	0	3	4	2	0	0	1	1
65	155	111	46.2019	0	0	1	0	2	7	0.8	2	0.4	0	2	3	2	0	0	1	0
77	174	67	22.1297	1	1	0	0	0	8	1.2	3	0.4	0	1	2	0	1	0	0	1
62	185	106	30.9715	1	1	0	0	1	4	1.2	4	0.3	0	1	2	0	1	0	0	1
89	186	73	21.1007	0	0	1	0	0	9	0.8	1	0.8	0	4	5	2	0	0	1	1
79	178	92	29.0367	1	0	1	0	2	6	1.2	3	0.4	0	1	2	1	0	1	0	1
83	157	59	23.9361	1	0	1	1	2	8	1.2	3	0.4	0	2	3	1	0	1	0	0
73	168	90	31.8878	1	0	1	0	2	6	1.2	3	0.4	0	2	3	1	0	1	0	1
52	168	133	47.123	0	0	1	0	2	8	1	1	1	0	4	5	2	0	0	1	0
49	165	68	24.977	1	1	1	0	0	4	1	2	0.5	0	1	2	0	1	0	0	0
61	168	68	24.093	1	0	1	1	1	7	1.2	2	0.6	0	2	3	2	0	0	1	0
50	180	70	21.6049	0	1	1	0	1	8	1	2	0.5	0	4	5	2	0	0	1	1
74	174	86	28.4053	0	0	1	0	3	8	1.2	3	0.4	0	3	4	1	0	1	0	1
67	183	87	25.9787	1	1	0	0	1	8	2	4	0.5	0	1	2	0	1	0	0	1
47	181	135	41.2075	1	1	0	1	0	3	1	4	0.25	1	0	1	0	1	0	0	1
62	183	79	23.5898	1	1	0	0	0	1	1.2	3	0.4	1	0	1	0	1	0	0	1
46	172	80	27.0416	1	0	1	1	2	3	1.2	3	0.4	1	0	1	1	0	1	0	0
46	172	80	27.0416	1	0	1	0	2	8	2	4	0.5	1	0	1	1	0	1	0	0
81	180	74	22.8395	1	1	0	1	2	5	1.2	6	0.2	1	0	1	0	1	0	0	1
43	180	70	21.6049	1	0	1	1	1	8	1	4	0.25	1	0	1	1	0	1	0	1
59	163	69	25.9701	1	1	0	0	1	4	1.2	3	0.4	1	0	1	0	1	0	0	0
30	196	80	20.8247	1	1	0	1	2	3	1.2	4	0.3	1	0	1	0	1	0	0	1
72	173	101	33.7465	1	1	0	0	1	2	1.2	3	0.4	1	0	1	0	1	0	0	1
43	180	112	34.5679	1	1	0	1	0	4	1.2	4	0.3	1	0	1	0	1	0	0	1
73	169	80	28.0102	1	1	0	0	2	3	1.2	3	0.4	1	0	1	0	1	0	0	1
52	192	83	22.5152	1	1	0	1	1	2	1	3	0.333333	1	0	1	0	1	0	0	1
60	174	82	27.0842	1	1	0	0	0	3	1.2	3	0.4	1	0	1	0	1	0	0	1
73	170	78	26.9896	1	1	0	0	2	3	1.2	4	0.3	1	0	1	0	1	0	0	1
52	169	94	32.912	1	1	0	0	1	2	1.2	4	0.3	1	0	1	0	1	0	0	1
68	192	112	30.3819	1	1	0	0	1	2	1.2	5	0.24	1	0	1	0	1	0	0	1
68	168	72	25.5102	1	0	0	1	1	4	1.2	4	0.3	1	0	1	0	1	0	0	1
78	165	64	23.5078	1	1	0	0	2	4	1.2	3	0.4	1	0	1	0	1	0	0	0
58	160	72	28.125	1	1	0	0	1	3	1.2	3	0.4	1	0	1	0	1	0	0	1
70	163	74	27.852	1	1	0	0	0	4	1.2	2	0.6	1	0	1	0	1	0	0	0
51	158	83	33.2479	1	1	1	0	1	6	1	6	0.166667	1	0	1	0	1	0	0	0
60	176	73	23.5666	1	1	0	1	0	4	1	3	0.333333	1	0	1	0	1	0	0	1
58	171	76	25.9909	1	1	0	0	2	7	1.7	4	0.425	1	0	1	0	1	0	0	1
55	174	93	30.7174	0	1	1	1	0	6	1	2	0.5	1	0	1	1	0	1	0	0
47	170	80	27.6817	1	1	0	1	0	3	1	2	0.5	1	0	1	0	1	0	0	0
42	179	82	25.5922	1	1	1	1	0	2	1	3	0.333333	1	0	1	0	1	0	0	1
76	168	64	22.6757	1	1	0	0	1	2	1.2	3	0.4	1	0	1	0	1	0	0	1
74	153	51	21.7865	1	1	0	1	0	4	1.2	3	0.4	1	0	1	0	1	0	0	0
53	176	76	24.5351	1	0	0	1	1	3	1.2	4	0.3	1	0	1	0	1	0	0	0
73	185	94	27.4653	1	0	1	0	2	3	1.2	2	0.6	1	0	1	1	0	1	0	1
73	176	90	29.0548	1	1	0	1	2	3	1	4	0.25	1	0	1	0	1	0	0	1
52	175	71	23.1837	1	0	0	1	1	3	1	3	0.333333	1	0	1	0	1	0	0	1
49	171	104	35.5665	0	1	0	1	0	4	1	2	0.5	1	0	1	1	0	1	0	0
66	176	86	27.7634	1	1	0	1	2	3	1.2	4	0.3	1	0	1	0	1	0	0	1
35	184	71	20.9712	1	1	0	1	2	3	1	4	0.25	1	0	1	0	1	0	0	1
64	168	81	28.699	1	1	1	0	0	6	1.7	3	0.566667	1	0	1	0	1	0	0	0
63	159	56	22.151	1	1	1	1	0	3	1.7	2	0.85	1	0	1	0	1	0	0	0
42	187	86	24.5932	1	1	0	1	0	1	1	4	0.25	1	0	1	0	1	0	0	1
57	183	106	31.6522	1	1	0	1	0	2	1	3	0.333333	1	0	1	0	1	0	0	1
70	186	94	27.1708	1	1	0	1	0	0	1.2	3	0.4	1	0	1	0	1	0	0	1
66	172	121	40.9005	1	1	1	1	0	3	1	2	0.5	1	0	1	0	1	0	0	0
53	193	85	22.8194	0	1	1	0	0	5	1	2	0.5	1	0	1	1	0	1	0	1
27	170	65	22.4913	1	1	0	0	1	3	1.2	4	0.3	1	0	1	0	1	0	0	1
75	168	69	24.4473	1	1	0	1	1	2	1	3	0.333333	1	0	1	0	1	0	0	1
65	171	80	27.3588	1	1	0	1	0	5	1	2	0.5	1	0	1	0	1	0	0	0
13	165	45	16.5289	1	0	0	0	2	2	0.8	3	0.266667	1	0	1	0	1	0	0	0
33	170	141	48.7889	0	1	0	1	1	5	1.2	3	0.4	1	0	1	0	1	0	0	0
46	167	64	22.9481	1	1	0	1	0	1	1	2	0.5	1	0	1	0	1	0	0	0
49	174	60	19.8177	1	1	0	1	1	3	1	3	0.333333	1	0	1	0	1	0	0	1
70	170	80	27.6817	0	1	1	0	1	6	1.2	3	0.4	1	0	1	1	0	1	0	0
38	178	71	22.4088	1	1	0	1	2	7	1.2	4	0.3	1	0	1	0	1	0	0	0
35	175	151	49.3061	0	1	0	1	0	3	1.2	2	0.6	1	0	1	1	0	1	0	1
68	177	69	22.0243	1	1	0	1	1	2	1	3	0.333333	1	0	1	0	1	0	0	1
69	168	75	26.5731	1	1	0	1	1	2	1.2	4	0.3	1	0	1	0	1	0	0	0
68	165	75	27.5482	1	1	0	1	1	3	1.7	5	0.34	1	0	1	0	1	0	0	0
78	160	80	31.25	1	0	1	0	0	1	0.8	1	0.8	1	0	1	2	0	0	1	0
46	159	85	33.6221	1	1	1	1	0	0	1	2	0.5	1	0	1	0	1	0	0	0
39	184	83	24.5156	1	1	0	1	1	5	1.2	2	0.6	1	0	1	0	1	0	0	1
68	163	60	22.5827	1	1	0	1	2	0	1	2	0.5	1	0	1	0	1	0	0	0
31	188	88	24.8981	1	1	0	0	1	0	1.2	5	0.24	1	0	1	0	1	0	0	1
54	165	95	34.8944	1	1	0	1	0	2	1.2	3	0.4	1	0	1	0	1	0	0	0
18	178	55	17.3589	1	1	0	1	1	3	1.2	3	0.4	1	0	1	0	1	0	0	1
48	180	122	37.6543	1	1	1	1	0	2	1.2	2	0.6	1	0	1	0	1	0	0	1
72	157	65	26.3702	1	1	0	1	0	2	1.2	2	0.6	1	0	1	0	1	0	0	0
46	174	110	36.3324	1	1	0	1	0	0	1	1	1	1	0	1	0	1	0	0	0
63	174	90	29.7265	1	1	0	1	0	1	1.2	3	0.4	1	0	1	0	1	0	0	1
51	178	75	23.6713	1	1	0	1	0	3	1.2	2	0.6	1	0	1	0	1	0	0	1
21	168	51	18.0697	1	1	1	1	1	0	1.2	2	0.6	1	0	1	0	1	0	0	0
59	170	81	28.0277	1	1	1	1	0	1	1	2	0.5	1	0	1	1	0	1	0	1
66	163	47	17.6898	1	1	1	1	1	3	1	2	0.5	1	0	1	1	0	1	0	0
67	165	79	29.0174	1	1	1	1	1	3	0.8	1	0.8	1	0	1	0	1	0	0	0
79	174	80	26.4236	1	1	0	1	0	3	1.2	3	0.4	1	0	1	0	1	0	0	1
49	200	107	26.75	1	1	0	0	0	1	1.2	2	0.6	1	0	1	0	1	0	0	1
37	170	138	47.7509	0	1	1	1	0	1	1	1	1	1	0	1	1	0	1	0	0
39	166	79	28.6689	1	1	1	0	0	4	1	1	1	1	0	1	0	1	0	0	0
55	164	105	39.0393	1	1	0	1	0	3	1	1	1	1	0	1	0	1	0	0	0
77	160	57	22.2656	1	1	0	1	0	0	1	5	0.2	1	0	1	0	1	0	0	0
26	168	63	22.3214	0	1	0	1	0	8	0.8	2	0.4	1	0	1	1	0	1	0	0
76	157	62	25.1532	1	1	0	1	2	4	1.7	5	0.34	1	0	1	0	1	0	0	0
55	162	57	21.7193	1	0	0	1	2	4	1	3	0.333333	1	0	1	1	0	1	0	1
47	167	65	23.3067	1	1	0	0	0	3	1	2	0.5	1	0	1	0	1	0	0	0
77	176	85	27.4406	1	1	0	1	0	0	1	3	0.333333	1	0	1	0	1	0	0	1
39	178	75	23.6713	1	1	0	1	0	4	1	3	0.333333	1	0	1	0	1	0	0	1
65	176	78	25.1808	1	1	0	0	0	0	1	3	0.333333	1	0	1	0	1	0	0	1
42	163	75	28.2284	1	1	0	0	0	2	1	2	0.5	1	0	1	0	1	0	0	0
24	185	87	25.42	1	1	0	1	0	2	1	3	0.333333	1	0	1	0	1	0	0	1
28	174	70	23.1206	1	1	1	0	0	2	1	3	0.333333	1	0	1	0	1	0	0	0
66	155	69	28.7201	1	1	1	0	0	4	1	3	0.333333	1	0	1	0	1	0	0	0
64	168	54	19.1327	1	1	0	1	2	4	1.2	3	0.4	1	0	1	0	1	0	0	0
43	169	104	36.4133	1	1	0	1	0	1	1	2	0.5	1	0	1	0	1	0	0	0
73	176	76	24.5351	1	1	0	0	0	3	1.2	3	0.4	1	0	1	0	1	0	0	1
59	170	87	30.1038	1	1	0	1	0	1	1.2	4	0.3	1	0	1	0	1	0	0	1
65	155	117	48.6993	0	1	1	0	1	4	1.2	2	0.6	1	0	1	1	0	1	0	0
62	170	63	21.7993	1	1	0	1	0	2	1.2	3	0.4	1	0	1	0	1	0	0	0
62	168	74	26.2188	1	1	0	1	2	1	1.2	3	0.4	1	0	1	0	1	0	0	0
40	180	96	29.6296	1	1	0	0	0	2	1.2	4	0.3	1	0	1	0	1	0	0	1
24	167	61	21.8724	1	1	0	1	1	1	1	5	0.2	1	0	1	0	1	0	0	0
53	172	92	31.0979	1	1	0	1	0	1	1	3	0.333333	1	0	1	0	1	0	0	1
66	159	74	29.271	1	1	0	1	0	6	1.2	2	0.6	1	0	1	0	1	0	0	0
52	175	97	31.6735	1	1	0	1	0	1	1.2	2	0.6	1	0	1	0	1	0	0	1
53	178	89	28.0899	1	1	0	1	1	3	1	4	0.25	1	0	1	0	1	0	0	1
67	182	82	24.7555	1	0	0	1	3	7	1.7	4	0.425	1	0	1	1	0	1	0	1
56	165	60	22.0386	1	1	0	1	0	0	1.2	3	0.4	1	0	1	0	1	0	0	0
23	172	60	20.2812	1	1	1	1	0	4	1	1	1	1	0	1	0	1	0	0	0
64	180	80	24.6914	1	1	0	1	0	3	1.2	3	0.4	1	0	1	0	1	0	0	1
45	173	91	30.4053	1	1	0	1	1	3	1	2	0.5	1	0	1	0	1	0	0	1
33	173	85	28.4005	1	1	0	1	0	3	1	3	0.333333	1	0	1	0	1	0	0	0
52	163	69	25.9701	1	1	0	1	1	5	1	3	0.333333	1	0	1	0	1	0	0	0
37	177	62	19.79	1	1	0	1	1	6	1.2	4	0.3	1	0	1	0	1	0	0	0
67	177	96	30.6425	1	1	0	0	1	1	1	5	0.2	1	0	1	0	1	0	0	1
70	160	60	23.4375	1	1	0	0	2	4	1.7	4	0.425	1	0	1	0	1	0	0	0
32	172	74	25.0135	1	1	0	1	0	5	1	2	0.5	1	0	1	0	1	0	0	0
74	173	92	30.7394	1	1	0	0	1	8	1	3	0.333333	1	0	1	0	1	0	0	1
89	165	57	20.9366	1	1	0	1	1	4	1.2	3	0.4	1	0	1	0	1	0	0	0
83	160	66	25.7812	1	1	0	0	0	4	1.2	3	0.4	1	0	1	0	1	0	0	0
71	162	78	29.7211	1	1	1	0	0	0	1.2	2	0.6	1	0	1	0	1	0	0	0
44	180	115	35.4938	1	1	0	1	0	2	1	3	0.333333	1	0	1	0	1	0	0	1
71	164	76	28.257	1	1	0	1	1	0	1.2	3	0.4	1	0	1	0	1	0	0	0
55	157	140	56.7974	0	1	1	1	0	2	1	3	0.333333	1	0	1	1	0	1	0	0
46	168	83	29.4076	1	1	1	1	0	2	1	3	0.333333	1	0	1	0	1	0	0	0
64	182	58	17.51	1	1	0	0	1	2	1.2	5	0.24	1	0	1	0	1	0	0	1
46	168	84	29.7619	1	0	0	1	1	4	1.2	4	0.3	1	0	1	0	1	0	0	0
79	175	82	26.7755	1	1	0	1	0	1	1	2	0.5	1	0	1	0	1	0	0	1
47	180	97	29.9383	1	1	0	1	0	2	1	6	0.166667	1	0	1	0	1	0	0	1
44	170	83	28.7197	1	1	0	1	0	4	1	2	0.5	1	0	1	0	1	0	0	0
46	176	119	38.4168	1	1	0	0	0	2	1.2	3	0.4	1	0	1	0	1	0	0	1
43	170	60	20.7612	1	1	0	1	0	3	1.2	3	0.4	1	0	1	0	1	0	0	1
55	177	90	28.7274	1	1	0	1	0	1	1.2	2	0.6	1	0	1	0	1	0	0	1
69	168	70	24.8016	1	1	0	1	0	1	1	2	0.5	1	0	1	0	1	0	0	0
28	185	110	32.1402	0	1	0	0	0	2	1	2	0.5	1	0	1	1	0	1	0	1
23	175	66	21.551	1	1	0	1	0	3	1.2	3	0.4	1	0	1	0	1	0	0	1
36	165	63	23.1405	1	1	0	0	0	3	1	2	0.5	1	0	1	0	1	0	0	0
70	175	103	33.6327	1	1	0	1	0	2	1	2	0.5	1	0	1	0	1	0	0	1
82	157	60	24.3418	1	1	0	0	0	8	1.2	4	0.3	1	0	1	0	1	0	0	0
52	163	60	22.5827	1	1	0	0	2	1	1.2	4	0.3	1	0	1	0	1	0	0	0
67	163	80	30.1103	1	1	0	1	1	2	1.2	3	0.4	1	0	1	0	1	0	0	0
23	171	132	45.1421	1	1	1	1	0	1	1.2	3	0.4	1	0	1	0	1	0	0	0
37	182	70	21.1327	1	1	0	1	0	1	1	4	0.25	1	0	1	0	1	0	0	1
22	184	77	22.7434	1	1	0	1	1	3	1.2	3	0.4	1	0	1	0	1	0	0	1
26	166	106	38.4671	1	0	0	1	0	4	1	2	0.5	1	0	1	0	1	0	0	0
53	158	110	44.0635	0	1	0	1	0	0	1	2	0.5	1	0	1	1	0	1	0	0
42	164	64	23.7954	1	1	0	1	0	4	1	1	1	1	0	1	0	1	0	0	0
32	181	95	28.9979	1	1	0	1	1	2	1	2	0.5	1	0	1	0	1	0	0	0
31	170	70	24.2215	0	1	1	1	0	1	1.2	2	0.6	1	0	1	1	0	1	0	0
67	178	70	22.0932	1	1	0	1	1	1	1.2	3	0.4	1	0	1	0	1	0	0	1
70	167	58	20.7967	0	1	0	0	0	6	1	2	0.5	1	0	1	1	0	1	0	1
54	170	87	30.1038	1	1	0	0	0	4	1	3	0.333333	1	0	1	0	1	0	0	0
49	150	99	44	1	1	0	1	0	4	1	2	0.5	1	0	1	0	1	0	0	0
62	175	83	27.102	1	1	0	0	0	2	1.2	4	0.3	1	0	1	0	1	0	0	1
47	165	145	53.2599	1	1	0	1	0	3	1.2	3	0.4	1	0	1	0	1	0	0	0
67	188	93	26.3128	1	1	0	1	0	2	1.2	4	0.3	1	0	1	0	1	0	0	1
78	160	60	23.4375	1	1	0	1	1	3	1	3	0.333333	1	0	1	0	1	0	0	0
21	176	82	26.4721	1	1	0	1	1	3	1	4	0.25	1	0	1	0	1	0	0	1
46	170	60	20.7612	1	1	0	1	0	2	1	4	0.25	1	0	1	0	1	0	0	1
74	161	76	29.3199	1	1	0	0	1	2	1.2	3	0.4	1	0	1	0	1	0	0	0
26	161	82	31.6346	1	1	0	1	0	5	1	2	0.5	1	0	1	0	1	0	0	0
31	162	108	41.1523	1	1	0	1	2	8	1.2	3	0.4	1	0	1	0	1	0	0	0
73	170	76	26.2976	1	1	0	1	0	3	1.2	3	0.4	1	0	1	0	1	0	0	0
65	169	69	24.1588	1	1	0	0	0	4	1.2	2	0.6	1	0	1	0	1	0	0	1
70	153	63	26.9127	1	1	0	0	0	6	1.2	2	0.6	1	0	1	0	1	0	0	0
65	173	100	33.4124	1	1	0	0	0	4	1.2	2	0.6	1	0	1	0	1	0	0	1
26	160	116	45.3125	1	1	0	1	0	3	1.2	3	0.4	1	0	1	0	1	0	0	0
82	165	68	24.977	1	1	0	1	0	6	1.2	3	0.4	1	0	1	0	1	0	0	0
43	157	55	22.3133	1	1	0	1	0	0	1.2	3	0.4	1	0	1	0	1	0	0	0
62	167	60	21.5139	1	1	0	1	1	3	1.2	3	0.4	1	0	1	0	1	0	0	1
39	189	108	30.2343	1	1	0	1	1	2	1.2	3	0.4	1	0	1	0	1	0	0	1
67	182	85	25.6612	1	1	0	0	0	1	1.2	3	0.4	1	0	1	0	1	0	0	1
41	184	92	27.1739	1	1	1	1	0	2	1.2	3	0.4	1	0	1	0	1	0	0	1
64	176	81	26.1493	1	1	0	0	0	1	1	2	0.5	1	0	1	0	1	0	0	1
39	163	80	30.1103	1	1	0	0	0	0	1	3	0.333333	1	0	1	0	1	0	0	0
40	182	93	28.0763	1	1	0	1	0	3	1	3	0.333333	1	0	1	0	1	0	0	1
67	182	140	42.2654	1	1	0	1	0	4	1	3	0.333333	1	0	1	0	1	0	0	1
63	187	99	28.3108	1	1	0	1	1	3	1.2	3	0.4	1	0	1	0	1	0	0	1
62	167	76	27.2509	1	1	1	1	0	4	1.2	2	0.6	1	0	1	0	1	0	0	0
66	165	55	20.202	1	1	0	1	2	1	1.2	4	0.3	1	0	1	0	1	0	0	1
38	160	60	23.4375	1	1	0	1	0	3	1	3	0.333333	1	0	1	0	1	0	0	0
57	171	98	33.5146	1	1	0	1	1	2	1.2	3	0.4	1	0	1	0	1	0	0	1
63	163	84	31.6158	1	1	0	0	0	1	1	2	0.5	1	0	1	0	1	0	0	0
76	175	75	24.4898	1	1	0	0	1	2	1.2	5	0.24	1	0	1	0	1	0	0	1
70	160	92	35.9375	1	1	0	1	0	3	1	3	0.333333	1	0	1	0	1	0	0	0
41	168	111	39.3282	1	1	0	1	0	3	1	2	0.5	1	0	1	0	1	0	0	0
53	160	71	27.7344	1	1	0	1	0	0	1	3	0.333333	1	0	1	0	1	0	0	0
72	163	82	30.863	1	1	0	1	0	1	1.2	4	0.3	1	0	1	0	1	0	0	0
54	185	126	36.8152	1	1	0	1	0	0	1.2	6	0.2	1	0	1	0	1	0	0	1
88	185	85	24.8356	1	1	0	1	1	3	1.2	3	0.4	1	0	1	0	1	0	0	1
55	160	81	31.6406	1	1	0	1	2	3	1.7	3	0.566667	1	0	1	0	1	0	0	0
59	191	107	29.3303	1	1	0	1	0	2	1	4	0.25	1	0	1	0	1	0	0	1
50	167	51	18.2868	1	0	1	1	1	5	1.2	3	0.4	1	0	1	1	0	1	0	0
56	180	92	28.3951	1	1	0	1	1	2	1	2	0.5	1	0	1	0	1	0	0	1
66	186	120	34.6861	1	0	1	1	2	2	1.2	3	0.4	1	0	1	1	0	1	0	1
53	169	81	28.3604	1	1	0	1	1	4	1.2	5	0.24	1	0	1	0	1	0	0	0
93	160	67	26.1719	1	1	0	0	1	3	1.2	3	0.4	1	0	1	0	1	0	0	0
54	180	85	26.2346	1	1	0	1	2	4	1.2	3	0.4	1	0	1	0	1	0	0	1
70	178	74	23.3556	1	1	0	1	1	2	1	3	0.333333	1	0	1	0	1	0	0	1
91	182	65	19.6232	1	1	0	0	1	2	1	3	0.333333	1	0	1	0	1	0	0	1
31	171	70	23.939	1	1	0	1	2	2	1	2	0.5	1	0	1	0	1	0	0	0
18	169	79	27.6601	1	1	0	1	0	4	1	2	0.5	1	0	1	0	1	0	0	0
40	170	110	38.0623	1	1	1	1	0	4	1	2	0.5	1	0	1	0	1	0	0	0
56	172	70	23.6614	1	1	1	0	0	3	1	3	0.333333	1	0	1	0	1	0	0	0
46	170	62	21.4533	0	1	1	1	0	2	1	3	0.333333	1	0	1	1	0	1	0	0
28	175	68	22.2041	1	1	0	0	0	3	1	4	0.25	1	0	1	0	1	0	0	1
48	166	72	26.1286	1	1	1	1	0	3	1.2	3	0.4	1	0	1	0	1	0	0	0
79	177	84	26.8122	1	1	0	1	0	2	1.2	3	0.4	1	0	1	0	1	0	0	1
35	189	84	23.5156	1	1	0	1	0	3	1.2	4	0.3	1	0	1	0	1	0	0	1
46	160	118	46.0937	1	1	0	1	0	2	1	1	1	1	0	1	0	1	0	0	0
45	160	109	42.5781	1	1	0	1	0	0	1.2	2	0.6	1	0	1	0	1	0	0	0
72	157	64	25.9645	1	1	0	1	2	8	2	5	0.4	1	0	1	0	1	0	0	0
33	183	75	22.3954	1	1	0	0	0	2	1	4	0.25	1	0	1	0	1	0	0	1
68	160	102	39.8437	0	1	1	1	1	3	1	2	0.5	1	0	1	1	0	1	0	0
42	175	209	68.2449	1	1	0	0	0	6	1.2	3	0.4	1	0	1	0	1	0	0	0
71	170	81	28.0277	1	0	0	0	1	0	1.2	4	0.3	1	0	1	0	1	0	0	0
62	180	72	22.2222	1	1	1	0	1	3	1	3	0.333333	1	0	1	0	1	0	0	1
44	169	90	31.5115	1	1	0	1	1	3	1	4	0.25	1	0	1	0	1	0	0	0
50	160	70	27.3437	1	1	0	1	1	0	1.2	4	0.3	1	0	1	0	1	0	0	1
18	165	80	29.3848	0	1	1	0	0	2	1	2	0.5	1	0	1	1	0	1	0	0
71	156	70	28.764	0	1	0	0	0	2	1	3	0.333333	1	0	1	0	1	0	0	0
82	164	83	30.8596	1	1	0	0	2	6	2	4	0.5	1	0	1	0	1	0	0	0
74	153	59	25.204	1	1	1	0	0	1	0.8	3	0.266667	1	0	1	0	1	0	0	0
58	170	86	29.7578	1	1	1	1	0	1	1.2	2	0.6	1	0	1	0	1	0	0	1
49	176	143	46.1648	1	1	0	1	0	4	1.2	2	0.6	1	0	1	0	1	0	0	0
51	170	67	23.1834	1	1	0	0	0	0	1.2	2	0.6	1	0	1	0	1	0	0	0
71	163	62	23.3355	1	1	0	1	0	3	1.2	2	0.6	1	0	1	0	1	0	0	0
67	169	56	19.6072	1	1	0	1	2	2	2	5	0.4	1	0	1	0	1	0	0	1
49	174	112	36.993	1	1	1	1	2	2	1.2	3	0.4	1	0	1	0	1	0	0	0
48	156	55	22.6003	1	1	0	1	1	4	1	2	0.5	1	0	1	0	1	0	0	0
60	171	129	44.1161	1	1	0	1	0	6	1.2	2	0.6	1	0	1	0	1	0	0	0
76	164	62	23.0518	1	1	0	1	1	4	1	2	0.5	1	0	1	0	1	0	0	1
45	174	90	29.7265	1	1	0	0	1	5	1.2	3	0.4	1	0	1	0	1	0	0	1
70	177	92	29.3658	1	1	0	0	0	3	1	3	0.333333	1	0	1	0	1	0	0	1
68	153	100	42.7186	1	0	1	0	1	2	1	3	0.333333	1	0	1	1	0	1	0	0
45	170	72	24.9135	1	1	0	1	2	2	1.7	4	0.425	1	0	1	0	1	0	0	1
42	161	127	48.995	1	1	0	0	0	1	1	2	0.5	1	0	1	0	1	0	0	0
43	166	74	26.8544	1	1	1	1	2	2	1	3	0.333333	1	0	1	0	1	0	0	0
68	175	80	26.1224	1	1	1	0	2	2	1.2	3	0.4	1	0	1	0	1	0	0	0
63	182	92	27.7744	1	1	0	1	1	0	1.7	6	0.283333	1	0	1	0	1	0	0	1
52	170	68	23.5294	1	1	0	0	1	3	1	2	0.5	1	0	1	0	1	0	0	0
45	168	100	35.4308	1	1	0	1	0	2	1	2	0.5	1	0	1	0	1	0	0	0
67	160	190	74.2187	1	1	0	1	0	4	1	3	0.333333	1	0	1	0	1	0	0	0
74	160	55	21.4844	1	1	0	0	0	1	1	3	0.333333	1	0	1	0	1	0	0	0
29	180	84	25.9259	1	1	0	1	1	1	1.2	3	0.4	1	0	1	0	1	0	0	1
52	185	92	26.8809	1	1	0	0	0	2	1	2	0.5	1	0	1	0	1	0	0	1
50	167	80	28.6851	1	1	0	0	0	2	1	2	0.5	1	0	1	0	1	0	0	0
53	179	84	26.2164	1	1	0	1	1	4	1.2	4	0.3	1	0	1	0	1	0	0	0
84	158	90	36.0519	1	1	1	0	0	2	1	2	0.5	1	0	1	0	1	0	0	0
49	161	77	29.7056	1	1	0	0	0	2	1	2	0.5	1	0	1	0	1	0	0	0
70	193	97	26.041	1	1	0	1	0	1	1.2	4	0.3	1	0	1	0	1	0	0	1
55	186	100	28.9051	1	1	0	0	1	2	1.2	3	0.4	1	0	1	0	1	0	0	1
50	172	91	30.7599	1	1	0	1	0	3	1	3	0.333333	1	0	1	0	1	0	0	1
68	175	84	27.4286	1	1	0	0	0	3	1	3	0.333333	1	0	1	0	1	0	0	0
59	168	74	26.2188	1	1	0	1	2	2	1	3	0.333333	1	0	1	0	1	0	0	0
36	171	65	22.2291	1	1	1	1	0	10	1	3	0.333333	1	0	1	0	1	0	0	0
64	163	69	25.9701	1	1	1	0	0	0	1.2	4	0.3	1	0	1	0	1	0	0	0
63	164	54	20.0773	1	1	1	1	0	1	1.2	4	0.3	1	0	1	0	1	0	0	0
32	176	92	29.7004	1	1	0	1	1	3	1.2	3	0.4	1	0	1	0	1	0	0	1
51	182	116	35.0199	1	1	0	1	2	2	1	3	0.333333	1	0	1	0	1	0	0	1
48	164	80	29.7442	1	1	0	1	0	6	1	2	0.5	1	0	1	0	1	0	0	0
48	169	63	22.0581	1	1	1	1	0	4	1	3	0.333333	1	0	1	0	1	0	0	0
75	173	78	26.0617	1	1	1	1	0	0	1.2	2	0.6	1	0	1	0	1	0	0	1
66	178	74	23.3556	1	1	0	1	0	1	1	4	0.25	1	0	1	0	1	0	0	1
50	172	109	36.8442	1	1	0	1	0	3	1	3	0.333333	1	0	1	0	1	0	0	0
29	162	63	24.0055	1	1	1	0	1	2	1	3	0.333333	1	0	1	0	1	0	0	0
59	180	81	25	1	1	0	1	0	2	1	3	0.333333	1	0	1	0	1	0	0	1
32	171	60	20.5191	1	1	0	1	1	3	1	3	0.333333	1	0	1	0	1	0	0	1
34	173	60	20.0474	1	1	0	1	2	7	1.2	2	0.6	1	0	1	0	1	0	0	0
74	173	64	21.3839	1	1	0	1	1	2	1.2	4	0.3	1	0	1	0	1	0	0	1
56	165	105	38.5675	1	0	1	1	0	2	1.2	2	0.6	1	0	1	1	0	1	0	0
73	170	85	29.4118	1	1	0	0	0	2	1	4	0.25	1	0	1	0	1	0	0	1
59	157	99	40.1639	1	1	0	1	0	3	1.2	3	0.4	1	0	1	0	1	0	0	0
75	176	77	24.858	1	1	0	0	1	0	1.7	6	0.283333	1	0	1	0	1	0	0	1
84	150	60	26.6667	1	1	0	1	2	6	1.2	2	0.6	1	0	1	0	1	0	0	0
73	167	76	27.2509	1	1	0	1	0	2	1.2	4	0.3	1	0	1	0	1	0	0	0
59	165	73	26.8136	1	1	1	1	1	4	1	3	0.333333	1	0	1	0	1	0	0	0
69	156	110	45.2005	1	1	1	1	1	2	1	2	0.5	1	0	1	0	1	0	0	0
19	165	125	45.9137	1	1	0	1	0	2	1	3	0.333333	1	0	1	0	1	0	0	0
77	169	73	25.5593	1	1	0	1	0	3	1.2	4	0.3	1	0	1	0	1	0	0	1
42	178	75	23.6713	1	1	0	1	0	2	1	3	0.333333	1	0	1	0	1	0	0	1
66	170	72	24.9135	1	1	0	0	0	3	1.2	4	0.3	1	0	1	0	1	0	0	0
28	179	94	29.3374	1	1	0	1	0	3	1	3	0.333333	1	0	1	0	1	0	0	0
69	190	93	25.7618	1	1	0	1	0	0	1.2	4	0.3	1	0	1	0	1	0	0	1
26	190	145	40.1662	1	1	1	1	0	5	1.2	3	0.4	1	0	1	0	1	0	0	1
61	164	80	29.7442	1	1	0	1	0	4	1	2	0.5	1	0	1	0	1	0	0	0
47	191	98	26.8633	1	1	0	1	0	1	1	3	0.333333	1	0	1	0	1	0	0	1
83	157	79	32.05	1	1	0	0	1	0	1.2	3	0.4	1	0	1	0	1	0	0	0
46	174	109	36.0021	1	1	0	1	0	5	1	1	1	1	0	1	0	1	0	0	0
45	168	59	20.9042	1	1	1	0	1	0	1.2	2	0.6	1	0	1	0	1	0	0	0
52	165	70	25.7117	1	0	1	1	0	2	1	4	0.25	1	0	1	1	0	1	0	0
66	163	58	21.83	1	1	1	1	0	2	1.2	4	0.3	1	0	1	0	1	0	0	0
26	164	105	39.0393	1	1	0	1	0	3	1	3	0.333333	1	0	1	0	1	0	0	0
70	167	80	28.6851	1	1	1	1	0	2	1	1	1	1	0	1	0	1	0	0	0
72	183	88	26.2773	1	1	0	1	1	2	1.2	4	0.3	1	0	1	0	1	0	0	1
70	168	70	24.8016	1	1	0	1	0	3	1.2	4	0.3	1	0	1	0	1	0	0	1
55	161	83	32.0204	1	1	1	1	0	3	1	2	0.5	1	0	1	0	1	0	0	0
43	182	76	22.9441	1	1	0	1	0	3	1.2	4	0.3	1	0	1	0	1	0	0	1
50	171	65	22.2291	1	1	0	1	0	5	1.2	3	0.4	1	0	1	0	1	0	0	0
70	164	65	24.1672	1	1	0	1	0	3	1.2	4	0.3	1	0	1	0	1	0	0	1
62	172	89	30.0838	1	1	0	1	1	0	1.2	3	0.4	1	0	1	0	1	0	0	0
35	150	62	27.5556	1	1	0	1	0	2	1.2	3	0.4	1	0	1	0	1	0	0	0
57	185	115	33.6012	1	1	0	1	1	2	1.2	4	0.3	1	0	1	0	1	0	0	1
38	175	86	28.0816	1	1	0	0	0	2	1	3	0.333333	1	0	1	0	1	0	0	0
17	198	76	19.3858	1	1	0	0	0	2	1.2	3	0.4	1	0	1	0	1	0	0	1
27	180	90	27.7778	1	1	0	1	1	3	1.2	6	0.2	1	0	1	0	1	0	0	1
59	165	58	21.3039	1	1	0	1	0	3	1	2	0.5	1	0	1	0	1	0	0	0
48	178	60	18.937	1	1	0	1	0	1	1.2	3	0.4	1	0	1	0	1	0	0	1
56	165	91	33.4252	1	1	0	0	0	4	1	2	0.5	1	0	1	0	1	0	0	0
77	165	63	23.1405	1	1	0	1	0	0	1.2	3	0.4	1	0	1	0	1	0	0	1
47	180	64	19.7531	1	1	0	1	0	0	1.2	2	0.6	1	0	1	0	1	0	0	1
78	174	85	28.075	1	1	0	1	0	0	1.2	5	0.24	1	0	1	0	1	0	0	0
72	174	113	37.3233	1	1	0	0	0	5	1.2	2	0.6	1	0	1	0	1	0	0	1
67	167	85	30.478	1	1	0	1	2	8	1.2	4	0.3	1	0	1	0	1	0	0	1
78	192	82	22.2439	1	1	0	1	0	4	1.2	2	0.6	1	0	1	0	1	0	0	1
28	162	67	25.5296	1	1	0	0	0	2	1	4	0.25	1	0	1	0	1	0	0	0
24	185	86	25.1278	1	1	1	1	1	2	1.2	4	0.3	1	0	1	0	1	0	0	1
42	163	92	34.6268	1	1	0	1	0	2	1	3	0.333333	1	0	1	0	1	0	0	0
71	187	95	27.1669	1	1	0	0	0	4	1.2	3	0.4	1	0	1	0	1	0	0	1
62	164	119	44.2445	1	1	0	0	0	6	1.2	3	0.4	1	0	1	0	1	0	0	0
67	176	83	26.7949	1	1	0	0	2	3	1.2	4	0.3	1	0	1	0	1	0	0	1
65	181	75	22.8931	1	1	0	1	0	0	1.2	2	0.6	1	0	1	0	1	0	0	0
65	165	65	23.8751	1	1	0	1	1	1	1.2	3	0.4	1	0	1	0	1	0	0	1
58	169	94	32.912	1	1	0	1	0	0	1	2	0.5	1	0	1	0	1	0	0	1
57	180	75	23.1481	1	0	1	1	1	3	0.8	3	0.266667	1	0	1	1	0	1	0	0
41	175	105	34.2857	1	1	0	1	0	2	0.8	2	0.4	1	0	1	0	1	0	0	1
70	176	105	33.8972	1	1	1	1	0	1	0.8	2	0.4	1	0	1	0	1	0	0	1
71	154	112	47.2255	1	1	0	1	0	4	1.2	4	0.3	1	0	1	0	1	0	0	0
60	177	89	28.4082	1	1	0	0	0	1	1.2	2	0.6	1	0	1	0	1	0	0	1
62	192	94	25.4991	1	1	0	0	0	3	1	3	0.333333	1	0	1	0	1	0	0	1
48	180	95	29.321	1	1	0	1	2	2	1	3	0.333333	1	0	1	0	1	0	0	1
78	165	67	24.6097	1	1	0	1	0	1	1.2	5	0.24	1	0	1	0	1	0	0	0
58	180	103	31.7901	1	1	0	0	0	3	1	3	0.333333	1	0	1	0	1	0	0	1
74	154	50	21.0828	1	1	0	1	1	3	1	3	0.333333	1	0	1	0	1	0	0	0
39	171	120	41.0383	0	1	1	1	0	1	1	2	0.5	1	0	1	1	0	1	0	0
29	162	63	24.0055	1	0	1	1	1	3	1	2	0.5	1	0	1	1	0	1	0	0
44	169	121	42.3655	1	1	0	1	0	3	1.2	3	0.4	1	0	1	0	1	0	0	0
31	165	90	33.0579	1	1	0	1	0	3	1	3	0.333333	1	0	1	0	1	0	0	0
30	164	121	44.9881	1	1	0	0	1	6	1.2	4	0.3	1	0	1	0	1	0	0	0
67	165	85	31.2213	1	1	0	1	1	3	1.2	3	0.4	1	0	1	0	1	0	0	1
69	162	79	30.1021	1	1	0	0	2	4	1.2	4	0.3	1	0	1	0	1	0	0	0
53	180	93	28.7037	1	1	0	0	0	8	1	2	0.5	1	0	1	0	1	0	0	1
37	176	130	41.968	1	1	0	1	0	4	1.2	3	0.4	1	0	1	0	1	0	0	0
43	158	62	24.8358	1	1	1	0	0	3	1	2	0.5	1	0	1	1	0	1	0	0
59	162	58	22.1003	1	1	0	1	0	2	1.2	3	0.4	1	0	1	0	1	0	0	0
51	162	63	24.0055	1	1	0	0	0	6	1	2	0.5	1	0	1	0	1	0	0	0
13	164	53	19.7055	1	1	0	0	2	2	1.2	2	0.6	1	0	1	0	1	0	0	1
15	153	61	26.0584	1	1	1	1	0	3	1	2	0.5	1	0	1	0	1	0	0	0
63	167	71	25.4581	1	1	0	1	1	3	1.2	3	0.4	1	0	1	0	1	0	0	0
64	163	71	26.7229	0	0	0	1	0	4	1.2	3	0.4	1	0	1	1	0	1	0	0
76	150	57	25.3333	1	1	0	1	1	6	1.2	3	0.4	1	0	1	0	1	0	0	0
44	164	73	27.1416	1	1	0	1	2	6	1.2	5	0.24	1	0	1	0	1	0	0	0
41	141	75	37.7245	1	1	0	1	2	8	2	4	0.5	1	0	1	0	1	0	0	0
54	179	80	24.968	1	1	0	1	1	5	1	2	0.5	1	0	1	0	1	0	0	0
67	163	66	24.841	1	1	1	0	0	3	0.8	3	0.266667	1	0	1	0	1	0	0	0
57	162	78	29.7211	1	1	0	1	1	2	1.2	3	0.4	1	0	1	0	1	0	0	0
73	178	76	23.9869	1	1	0	1	0	4	1	2	0.5	1	0	1	0	1	0	0	1
69	180	89	27.4691	1	1	0	1	2	3	1.2	3	0.4	1	0	1	0	1	0	0	1
64	181	75	22.8931	1	0	0	1	2	3	1.2	4	0.3	1	0	1	1	0	1	0	0
68	175	92	30.0408	1	1	0	0	1	3	1.2	4	0.3	1	0	1	0	1	0	0	1
50	182	85	25.6612	1	1	0	0	0	1	1.2	3	0.4	1	0	1	0	1	0	0	1
52	162	63	24.0055	1	1	0	0	0	3	1.2	2	0.6	1	0	1	0	1	0	0	0
79	178	92	29.0367	1	1	0	0	2	2	1.2	4	0.3	1	0	1	0	1	0	0	1
66	168	92	32.5964	1	1	1	0	0	4	1	3	0.333333	1	0	1	0	1	0	0	0
27	168	52	18.424	1	1	0	1	0	4	1	3	0.333333	1	0	1	0	1	0	0	0
65	158	49	19.6283	1	1	0	1	0	2	1.2	5	0.24	1	0	1	0	1	0	0	0
46	168	100	35.4308	1	1	1	0	0	2	1	3	0.333333	1	0	1	0	1	0	0	0
38	178	86	27.143	1	1	0	1	2	4	1.2	3	0.4	1	0	1	0	1	0	0	1
63	178	88	27.7743	1	1	0	1	0	4	1.7	3	0.566667	1	0	1	0	1	0	0	1
69	178	77	24.3025	1	1	0	0	0	2	1.2	3	0.4	1	0	1	0	1	0	0	1
70	173	64	21.3839	1	1	0	0	2	6	2	5	0.4	1	0	1	0	1	0	0	0
70	173	64	21.3839	1	1	0	0	0	4	1.7	5	0.34	1	0	1	0	1	0	0	0
58	172	67	22.6474	1	1	0	0	0	2	1.2	3	0.4	1	0	1	0	1	0	0	1
73	191	94	25.7668	1	1	1	1	0	3	1.2	2	0.6	1	0	1	0	1	0	0	1
41	154	50	21.0828	1	0	1	1	2	1	1	3	0.333333	1	0	1	1	0	1	0	0
57	196	100	26.0308	1	1	0	1	0	1	1.2	6	0.2	1	0	1	0	1	0	0	1
51	180	81	25	1	1	0	0	0	5	1.2	3	0.4	1	0	1	0	1	0	0	1
20	184	70	20.6758	1	1	0	1	0	0	1.2	4	0.3	1	0	1	0	1	0	0	1
50	165	64	23.5078	1	1	0	1	0	4	1.2	3	0.4	1	0	1	0	1	0	0	0
77	164	80	29.7442	1	1	0	0	1	2	1.2	3	0.4	1	0	1	0	1	0	0	1
71	171	68	23.255	1	1	1	1	0	3	1	3	0.333333	1	0	1	0	1	0	0	0
70	169	62	21.7079	1	1	0	1	0	4	1.2	4	0.3	1	0	1	0	1	0	0	1
55	190	104	28.8089	1	1	0	1	0	0	1.2	6	0.2	1	0	1	0	1	0	0	1
50	158	74	29.6427	1	1	0	1	0	5	1.2	4	0.3	1	0	1	0	1	0	0	0
50	155	54	22.4766	1	1	0	0	0	2	1	2	0.5	1	0	1	0	1	0	0	0
22	184	73	21.5619	1	0	0	0	2	1	1.2	4	0.3	1	0	1	0	1	0	0	1
50	179	70	21.847	1	1	0	1	0	2	1.2	3	0.4	1	0	1	0	1	0	0	1
65	172	83	28.0557	1	1	0	1	0	3	1	2	0.5	1	0	1	0	1	0	0	0
53	165	71	26.079	1	1	0	1	0	2	1	2	0.5	1	0	1	0	1	0	0	0
59	165	59	21.6713	1	1	0	1	0	8	1	1	1	1	0	1	0	1	0	0	0
59	177	80	25.5354	1	1	0	0	0	2	1.2	4	0.3	1	0	1	0	1	0	0	1
77	164	65	24.1672	1	1	0	1	0	3	1.2	5	0.24	1	0	1	0	1	0	0	0
20	155	55	22.8928	1	1	0	1	2	3	1.2	3	0.4	1	0	1	0	1	0	0	0
79	160	51	19.9219	1	1	0	0	0	4	1.2	4	0.3	1	0	1	0	1	0	0	0
51	159	98	38.7643	1	1	0	0	0	4	1.2	3	0.4	1	0	1	0	1	0	0	0
43	163	105	39.5197	1	1	0	0	2	3	1.2	3	0.4	1	0	1	0	1	0	0	0
40	172	132	44.6187	1	1	0	1	0	6	1	2	0.5	1	0	1	0	1	0	0	0
50	146	90	42.2218	1	1	0	0	1	2	1	4	0.25	1	0	1	0	1	0	0	0
37	171	128	43.7742	1	1	0	1	1	4	1.2	3	0.4	1	0	1	0	1	0	0	0
34	190	145	40.1662	1	1	0	1	2	4	1.2	3	0.4	1	0	1	0	1	0	0	1
45	182	98	29.5858	1	1	0	0	0	4	1.2	2	0.6	1	0	1	0	1	0	0	1
59	185	95	27.7575	1	1	0	1	1	2	1.2	3	0.4	1	0	1	0	1	0	0	1
63	181	77	23.5036	1	1	0	0	0	3	1.2	4	0.3	1	0	1	0	1	0	0	1
47	156	67	27.5312	1	1	0	1	0	4	1.2	3	0.4	1	0	1	0	1	0	0	0
61	186	68	19.6555	1	1	0	0	1	4	1.2	3	0.4	1	0	1	0	1	0	0	0
21	191	91	24.9445	1	1	0	1	2	4	1.2	4	0.3	1	0	1	0	1	0	0	1
23	178	81	25.565	1	1	0	0	0	2	1	2	0.5	1	0	1	0	1	0	0	1
21	169	68	23.8087	1	1	0	0	1	3	1.2	3	0.4	1	0	1	0	1	0	0	1
81	169	59	20.6575	0	0	1	0	1	8	1	2	0.5	0	3	4	2	0	0	1	1
34	187	90	25.7371	1	1	0	1	1	3	1.2	4	0.3	1	0	1	0	1	0	0	1
76	158	61	24.4352	0	1	1	1	0	7	1	1	1	0	1	2	1	0	1	0	0
31	161	56	21.6041	1	1	0	1	2	3	1.2	4	0.3	1	0	1	0	1	0	0	0
63	191	91	24.9445	1	1	0	0	1	3	1.2	4	0.3	1	0	1	0	1	0	0	1
60	161	77	29.7056	0	0	1	1	0	6	1.2	2	0.6	0	1	2	2	0	0	1	0
70	149	74	33.3318	1	0	1	0	2	9	1.2	3	0.4	1	0	1	1	0	1	0	0
18	178	67	21.1463	1	1	0	1	1	7	2	4	0.5	1	0	1	0	1	0	0	1
52	178	80	25.2493	0	0	1	1	2	8	2	5	0.4	0	2	3	2	0	0	1	1
52	178	80	25.2493	0	0	1	1	2	7	1.2	3	0.4	0	1	2	2	0	0	1	1
73	176	72	23.2438	0	0	1	0	1	6	1.2	4	0.3	0	1	2	2	0	0	1	1
66	187	89	25.4511	1	1	0	0	1	6	1.2	3	0.4	1	0	1	0	1	0	0	1
66	187	89	25.4511	1	1	0	1	0	4	1	2	0.5	1	0	1	0	1	0	0	1
52	176	74	23.8895	1	1	0	1	0	4	1.2	3	0.4	1	0	1	0	1	0	0	0
67	159	60	23.7332	1	1	0	0	2	5	1.2	3	0.4	1	0	1	0	1	0	0	0
30	158	62	24.8358	0	0	1	0	1	6	1.2	2	0.6	1	0	1	2	0	0	1	0
25	179	78	24.3438	1	1	0	1	2	3	1.2	3	0.4	1	0	1	0	1	0	0	0
58	172	81	27.3797	0	0	1	0	2	2	1.2	2	0.6	0	1	2	2	0	0	1	1
23	184	91	26.8785	1	1	0	0	1	3	1	4	0.25	1	0	1	0	1	0	0	1
67	168	72	25.5102	0	0	1	0	0	9	1	1	1	0	3	4	2	0	0	1	0
66	168	92	32.5964	1	1	0	1	0	6	1.2	1	1.2	0	2	3	0	1	0	0	0
51	172	84	28.3937	1	1	0	1	0	8	1.2	1	1.2	0	1	2	0	1	0	0	1
50	182	83	25.0574	0	1	1	0	2	6	1.2	2	0.6	1	0	1	2	0	0	1	1
58	179	115	35.8915	1	1	0	1	0	3	1.2	4	0.3	1	0	1	0	1	0	0	1
65	158	65	26.0375	1	1	1	0	2	8	1.2	2	0.6	0	3	4	0	1	0	0	0
74	174	73	24.1115	1	1	0	1	1	5	1.2	4	0.3	1	0	1	0	1	0	0	1
79	155	79	32.8824	1	1	0	0	2	2	1.2	4	0.3	1	0	1	0	1	0	0	0
56	171	92	31.4627	1	1	0	0	0	7	1.2	3	0.4	1	0	1	0	1	0	0	1
53	180	97	29.9383	1	1	0	1	0	4	1.2	4	0.3	1	0	1	0	1	0	0	1
69	172	77	26.0276	0	0	0	0	0	6	1.2	2	0.6	0	4	5	1	0	1	0	1
73	163	56	21.0772	1	1	0	1	1	5	1.2	2	0.6	0	1	2	0	1	0	0	0
67	151	85	37.2791	0	1	1	1	2	2	1.2	4	0.3	1	0	1	1	0	1	0	0
69	162	79	30.1021	1	1	0	0	2	4	1.2	4	0.3	1	0	1	0	1	0	0	0
53	180	93	28.7037	1	1	0	0	0	8	1	2	0.5	1	0	1	0	1	0	0	1
37	176	130	41.968	1	1	0	1	0	4	1.2	3	0.4	1	0	1	0	1	0	0	0
43	158	62	24.8358	1	1	1	0	0	3	1	2	0.5	1	0	1	1	0	1	0	0
59	162	58	22.1003	1	1	0	1	0	2	1.2	3	0.4	1	0	1	0	1	0	0	0
51	162	63	24.0055	1	1	0	0	0	6	1	2	0.5	1	0	1	0	1	0	0	0
13	164	53	19.7055	1	1	0	0	2	2	1.2	2	0.6	1	0	1	0	1	0	0	1
15	153	61	26.0584	1	1	1	1	0	3	1	2	0.5	1	0	1	0	1	0	0	0
63	167	71	25.4581	1	1	0	1	1	3	1.2	3	0.4	1	0	1	0	1	0	0	0
64	163	71	26.7229	0	0	0	1	0	4	1.2	3	0.4	1	0	1	1	0	1	0	0
76	150	57	25.3333	1	1	0	1	1	6	1.2	3	0.4	1	0	1	0	1	0	0	0
44	164	73	27.1416	1	1	0	1	2	6	1.2	5	0.24	1	0	1	0	1	0	0	0
41	141	75	37.7245	1	1	0	1	2	8	2	4	0.5	1	0	1	0	1	0	0	0
54	179	80	24.968	1	1	0	1	1	5	1	2	0.5	1	0	1	0	1	0	0	0
67	163	66	24.841	1	1	1	0	0	3	0.8	3	0.266667	1	0	1	0	1	0	0	0
57	162	78	29.7211	1	1	0	1	1	2	1.2	3	0.4	1	0	1	0	1	0	0	0
73	178	76	23.9869	1	1	0	1	0	4	1	2	0.5	1	0	1	0	1	0	0	1
69	180	89	27.4691	1	1	0	1	2	3	1.2	3	0.4	1	0	1	0	1	0	0	1
64	181	75	22.8931	1	0	0	1	2	3	1.2	4	0.3	1	0	1	1	0	1	0	0
68	175	92	30.0408	1	1	0	0	1	3	1.2	4	0.3	1	0	1	0	1	0	0	1
50	182	85	25.6612	1	1	0	0	0	1	1.2	3	0.4	1	0	1	0	1	0	0	1
52	162	63	24.0055	1	1	0	0	0	3	1.2	2	0.6	1	0	1	0	1	0	0	0
79	178	92	29.0367	1	1	0	0	2	2	1.2	4	0.3	1	0	1	0	1	0	0	1
66	168	92	32.5964	1	1	1	0	0	4	1	3	0.333333	1	0	1	0	1	0	0	0
27	168	52	18.424	1	1	0	1	0	4	1	3	0.333333	1	0	1	0	1	0	0	0
65	158	49	19.6283	1	1	0	1	0	2	1.2	5	0.24	1	0	1	0	1	0	0	0
46	168	100	35.4308	1	1	1	0	0	2	1	3	0.333333	1	0	1	0	1	0	0	0
38	178	86	27.143	1	1	0	1	2	4	1.2	3	0.4	1	0	1	0	1	0	0	1
63	178	88	27.7743	1	1	0	1	0	4	1.7	3	0.566667	1	0	1	0	1	0	0	1
69	178	77	24.3025	1	1	0	0	0	2	1.2	3	0.4	1	0	1	0	1	0	0	1
70	173	64	21.3839	1	1	0	0	2	6	2	5	0.4	1	0	1	0	1	0	0	0
70	173	64	21.3839	1	1	0	0	0	4	1.7	5	0.34	1	0	1	0	1	0	0	0
58	172	67	22.6474	1	1	0	0	0	2	1.2	3	0.4	1	0	1	0	1	0	0	1
73	191	94	25.7668	1	1	1	1	0	3	1.2	2	0.6	1	0	1	0	1	0	0	1
41	154	50	21.0828	1	0	1	1	2	1	1	3	0.333333	1	0	1	1	0	1	0	0
57	196	100	26.0308	1	1	0	1	0	1	1.2	6	0.2	1	0	1	0	1	0	0	1
51	180	81	25	1	1	0	0	0	5	1.2	3	0.4	1	0	1	0	1	0	0	1
20	184	70	20.6758	1	1	0	1	0	0	1.2	4	0.3	1	0	1	0	1	0	0	1
50	165	64	23.5078	1	1	0	1	0	4	1.2	3	0.4	1	0	1	0	1	0	0	0
77	164	80	29.7442	1	1	0	0	1	2	1.2	3	0.4	1	0	1	0	1	0	0	1
71	171	68	23.255	1	1	1	1	0	3	1	3	0.333333	1	0	1	0	1	0	0	0
70	169	62	21.7079	1	1	0	1	0	4	1.2	4	0.3	1	0	1	0	1	0	0	1
55	190	104	28.8089	1	1	0	1	0	0	1.2	6	0.2	1	0	1	0	1	0	0	1
50	158	74	29.6427	1	1	0	1	0	5	1.2	4	0.3	1	0	1	0	1	0	0	0
50	155	54	22.4766	1	1	0	0	0	2	1	2	0.5	1	0	1	0	1	0	0	0
22	184	73	21.5619	1	0	0	0	2	1	1.2	4	0.3	1	0	1	0	1	0	0	1
50	179	70	21.847	1	1	0	1	0	2	1.2	3	0.4	1	0	1	0	1	0	0	1
65	172	83	28.0557	1	1	0	1	0	3	1	2	0.5	1	0	1	0	1	0	0	0
53	165	71	26.079	1	1	0	1	0	2	1	2	0.5	1	0	1	0	1	0	0	0
59	165	59	21.6713	1	1	0	1	0	8	1	1	1	1	0	1	0	1	0	0	0
59	177	80	25.5354	1	1	0	0	0	2	1.2	4	0.3	1	0	1	0	1	0	0	1
77	164	65	24.1672	1	1	0	1	0	3	1.2	5	0.24	1	0	1	0	1	0	0	0
20	155	55	22.8928	1	1	0	1	2	3	1.2	3	0.4	1	0	1	0	1	0	0	0
79	160	51	19.9219	1	1	0	0	0	4	1.2	4	0.3	1	0	1	0	1	0	0	0
51	159	98	38.7643	1	1	0	0	0	4	1.2	3	0.4	1	0	1	0	1	0	0	0
43	163	105	39.5197	1	1	0	0	2	3	1.2	3	0.4	1	0	1	0	1	0	0	0
40	172	132	44.6187	1	1	0	1	0	6	1	2	0.5	1	0	1	0	1	0	0	0
50	146	90	42.2218	1	1	0	0	1	2	1	4	0.25	1	0	1	0	1	0	0	0
37	171	128	43.7742	1	1	0	1	1	4	1.2	3	0.4	1	0	1	0	1	0	0	0
34	190	145	40.1662	1	1	0	1	2	4	1.2	3	0.4	1	0	1	0	1	0	0	1
45	182	98	29.5858	1	1	0	0	0	4	1.2	2	0.6	1	0	1	0	1	0	0	1
59	185	95	27.7575	1	1	0	1	1	2	1.2	3	0.4	1	0	1	0	1	0	0	1
63	181	77	23.5036	1	1	0	0	0	3	1.2	4	0.3	1	0	1	0	1	0	0	1
47	156	67	27.5312	1	1	0	1	0	4	1.2	3	0.4	1	0	1	0	1	0	0	0
61	186	68	19.6555	1	1	0	0	1	4	1.2	3	0.4	1	0	1	0	1	0	0	0
21	191	91	24.9445	1	1	0	1	2	4	1.2	4	0.3	1	0	1	0	1	0	0	1
23	178	81	25.565	1	1	0	0	0	2	1	2	0.5	1	0	1	0	1	0	0	1
21	169	68	23.8087	1	1	0	0	1	3	1.2	3	0.4	1	0	1	0	1	0	0	1
81	169	59	20.6575	0	0	1	0	1	8	1	2	0.5	0	3	4	2	0	0	1	1
34	187	90	25.7371	1	1	0	1	1	3	1.2	4	0.3	1	0	1	0	1	0	0	1
76	158	61	24.4352	0	1	1	1	0	7	1	1	1	0	1	2	1	0	1	0	0
31	161	56	21.6041	1	1	0	1	2	3	1.2	4	0.3	1	0	1	0	1	0	0	0
63	191	91	24.9445	1	1	0	0	1	3	1.2	4	0.3	1	0	1	0	1	0	0	1
60	161	77	29.7056	0	0	1	1	0	6	1.2	2	0.6	0	1	2	2	0	0	1	0
70	149	74	33.3318	1	0	1	0	2	9	1.2	3	0.4	1	0	1	1	0	1	0	0
18	178	67	21.1463	1	1	0	1	1	7	2	4	0.5	1	0	1	0	1	0	0	1
52	178	80	25.2493	0	0	1	1	2	8	2	5	0.4	0	2	3	2	0	0	1	1
52	178	80	25.2493	0	0	1	1	2	7	1.2	3	0.4	0	1	2	2	0	0	1	1
73	176	72	23.2438	0	0	1	0	1	6	1.2	4	0.3	0	1	2	2	0	0	1	1
66	187	89	25.4511	1	1	0	0	1	6	1.2	3	0.4	1	0	1	0	1	0	0	1
66	187	89	25.4511	1	1	0	1	0	4	1	2	0.5	1	0	1	0	1	0	0	1
52	176	74	23.8895	1	1	0	1	0	4	1.2	3	0.4	1	0	1	0	1	0	0	0
67	159	60	23.7332	1	1	0	0	2	5	1.2	3	0.4	1	0	1	0	1	0	0	0
30	158	62	24.8358	0	0	1	0	1	6	1.2	2	0.6	1	0	1	2	0	0	1	0
25	179	78	24.3438	1	1	0	1	2	3	1.2	3	0.4	1	0	1	0	1	0	0	0
58	172	81	27.3797	0	0	1	0	2	2	1.2	2	0.6	0	1	2	2	0	0	1	1
23	184	91	26.8785	1	1	0	0	1	3	1	4	0.25	1	0	1	0	1	0	0	1
67	168	72	25.5102	0	0	1	0	0	9	1	1	1	0	3	4	2	0	0	1	0
66	168	92	32.5964	1	1	0	1	0	6	1.2	1	1.2	0	2	3	0	1	0	0	0
51	172	84	28.3937	1	1	0	1	0	8	1.2	1	1.2	0	1	2	0	1	0	0	1
50	182	83	25.0574	0	1	1	0	2	6	1.2	2	0.6	1	0	1	2	0	0	1	1
58	179	115	35.8915	1	1	0	1	0	3	1.2	4	0.3	1	0	1	0	1	0	0	1
65	158	65	26.0375	1	1	1	0	2	8	1.2	2	0.6	0	3	4	0	1	0	0	0
74	174	73	24.1115	1	1	0	1	1	5	1.2	4	0.3	1	0	1	0	1	0	0	1
79	155	79	32.8824	1	1	0	0	2	2	1.2	4	0.3	1	0	1	0	1	0	0	0
56	171	92	31.4627	1	1	0	0	0	7	1.2	3	0.4	1	0	1	0	1	0	0	1
53	180	97	29.9383	1	1	0	1	0	4	1.2	4	0.3	1	0	1	0	1	0	0	1
69	172	77	26.0276	0	0	0	0	0	6	1.2	2	0.6	0	4	5	1	0	1	0	1
73	163	56	21.0772	1	1	0	1	1	5	1.2	2	0.6	0	1	2	0	1	0	0	0
67	151	85	37.2791	0	1	1	1	2	2	1.2	4	0.3	1	0	1	1	0	1	0	0
68	163	72	27.0993	0	0	1	1	0	6	1	2	0.5	0	1	2	2	0	0	1	1
33	164	72	26.7698	0	0	1	0	0	3	0.8	1	0.8	0	1	2	2	0	0	1	0
32	171	65	22.2291	1	1	1	1	1	8	1	4	0.25	0	1	2	0	1	0	0	0
60	161	112	43.2082	0	1	1	1	0	6	1	2	0.5	0	1	2	2	0	0	1	0
37	166	135	48.9911	1	1	1	1	0	7	1	2	0.5	0	1	2	1	0	1	0	0
70	180	111	34.2593	0	1	1	0	1	8	1	3	0.333333	0	4	5	1	0	1	0	1
43	180	70	21.6049	1	1	0	1	2	6	1.2	5	0.24	0	1	2	0	1	0	0	1
16	175	76	24.8163	0	1	0	1	0	8	0.8	2	0.4	0	1	2	1	0	1	0	1
51	175	81	26.449	1	1	0	0	2	6	1.2	4	0.3	0	1	2	0	1	0	0	1
46	158	68	27.2392	1	1	0	1	0	6	1	2	0.5	0	1	2	0	1	0	0	0
40	166	92	33.3866	0	0	1	1	1	8	1	2	0.5	0	4	5	2	0	0	1	0
93	180	80	24.6914	1	0	1	1	2	6	1.7	4	0.425	0	2	3	1	0	1	0	1
64	165	76	27.9155	1	0	1	1	1	8	1	2	0.5	0	4	5	1	0	1	0	0
43	163	115	43.2835	0	0	1	1	2	6	1.2	0	#DIV/0!	0	4	5	2	0	0	1	0
56	158	88	35.2508	1	0	1	0	2	9	1	3	0.333333	0	3	4	1	0	1	0	0
53	163	112	42.1544	0	1	1	0	1	7	1	2	0.5	0	3	4	1	0	1	0	0
23	168	56	19.8413	1	1	0	0	1	6	1	3	0.333333	0	1	2	0	1	0	0	0
66	163	47	17.6898	1	1	1	1	0	4	1	2	0.5	0	1	2	1	0	1	0	0
77	165	78	28.6501	1	1	0	1	0	3	1	3	0.333333	1	0	1	0	1	0	0	1
79	170	77	26.6436	1	1	0	1	0	0	1	4	0.25	1	0	1	0	1	0	0	1
73	180	83	25.6173	1	1	0	1	0	4	1	4	0.25	1	0	1	0	1	0	0	1
80	176	73	23.5666	1	1	0	1	1	7	1.2	3	0.4	1	0	1	0	1	0	0	1
62	172	112	37.8583	1	1	0	1	0	1	1	3	0.333333	1	0	1	0	1	0	0	0
25	167	56	20.0796	1	1	0	1	0	0	1	3	0.333333	1	0	1	0	1	0	0	0
33	170	57	19.7232	1	1	0	1	1	6	1.2	4	0.3	1	0	1	0	1	0	0	0
67	174	75	24.7721	1	1	0	1	2	6	1.2	4	0.3	1	0	1	0	1	0	0	1
55	178	96	30.2992	1	1	0	0	2	3	1.2	3	0.4	1	0	1	0	1	0	0	1
18	172	71	23.9995	1	1	0	1	0	3	1.2	3	0.4	1	0	1	0	1	0	0	1
39	180	77	23.7654	1	1	0	1	0	6	1.2	3	0.4	1	0	1	0	1	0	0	1
47	165	58	21.3039	1	1	0	1	1	3	1.2	4	0.3	1	0	1	0	1	0	0	1
64	190	92	25.4848	1	1	0	0	1	3	1.7	4	0.425	1	0	1	0	1	0	0	1
70	154	42	17.7096	1	1	0	1	1	2	1	3	0.333333	1	0	1	0	1	0	0	0
65	158	58	23.2335	1	1	0	0	0	6	1	3	0.333333	1	0	1	0	1	0	0	0
78	169	65	22.7583	1	1	0	1	2	3	1.2	4	0.3	1	0	1	0	1	0	0	1
48	157	110	44.6266	1	1	0	0	1	4	1.2	4	0.3	1	0	1	0	1	0	0	0
48	178	90	28.4055	1	1	0	1	2	6	1.2	4	0.3	1	0	1	0	1	0	0	1
80	164	64	23.7954	1	1	0	1	0	0	1	3	0.333333	1	0	1	0	1	0	0	0
48	174	76	25.1024	1	1	0	1	1	7	1.2	3	0.4	1	0	1	0	1	0	0	0
47	180	84	25.9259	1	1	0	0	0	0	1	3	0.333333	1	0	1	0	1	0	0	1
18	164	59	21.9363	1	1	0	0	1	3	1.2	3	0.4	1	0	1	0	1	0	0	0
25	157	103	41.7867	1	0	0	1	0	1	1	3	0.333333	1	0	1	0	1	0	0	0
49	178	60	18.937	1	1	0	1	0	2	1.2	5	0.24	1	0	1	0	1	0	0	1
63	180	66	20.3704	0	0	1	0	1	6	1	2	0.5	0	1	2	2	0	0	1	1
90	172	70	23.6614	1	0	1	1	1	8	1	2	0.5	0	1	2	2	0	0	1	1
55	176	115	37.1255	0	0	1	1	1	8	1	2	0.5	0	1	2	2	0	0	1	1
65	147	78	36.0961	1	1	0	0	0	4	1.2	3	0.4	1	0	1	0	1	0	0	0
62	172	50	16.901	1	1	0	1	0	6	1	3	0.333333	1	0	1	0	1	0	0	1
79	183	98	29.2633	1	1	1	0	1	0	1.2	3	0.4	1	0	1	0	1	0	0	1
57	157	57	23.1247	1	1	0	1	0	0	1	3	0.333333	1	0	1	0	1	0	0	0
73	174	85	28.075	1	1	0	1	1	3	1.2	3	0.4	1	0	1	0	1	0	0	1
47	178	105	33.1398	1	1	0	0	1	4	1	4	0.25	1	0	1	0	1	0	0	1
82	172	72	24.3375	1	1	0	0	0	3	1.2	3	0.4	1	0	1	0	1	0	0	1
20	173	59	19.7133	1	1	0	0	0	4	1.2	3	0.4	1	0	1	0	1	0	0	1
77	177	90	28.7274	1	1	0	0	0	2	1.2	3	0.4	1	0	1	0	1	0	0	1
23	175	134	43.7551	1	1	0	0	2	2	1.2	4	0.3	1	0	1	0	1	0	0	1
47	174	53	17.5056	0	1	0	0	0	2	1	3	0.333333	1	0	1	0	1	0	0	0
73	160	82	32.0312	1	0	1	1	2	1	1.2	4	0.3	1	0	1	1	0	1	0	1
75	163	55	20.7008	1	1	0	1	2	1	1.2	3	0.4	1	0	1	0	1	0	0	0
78	158	62	24.8358	1	1	0	0	1	1	1	3	0.333333	1	0	1	0	1	0	0	0
49	170	80	27.6817	1	1	0	0	2	1	1.2	6	0.2	1	0	1	0	1	0	0	0
79	175	95	31.0204	1	1	0	0	2	3	1	6	0.166667	1	0	1	0	1	0	0	0
44	172	59	19.9432	1	1	0	1	2	1	1	4	0.25	1	0	1	0	1	0	0	0
63	166	77	27.9431	1	1	0	0	0	2	1	4	0.25	1	0	1	0	1	0	0	0
52	178	134	42.2926	1	1	0	0	0	2	1.2	5	0.24	1	0	1	0	1	0	0	0
54	169	61	21.3578	1	1	0	1	2	2	1.2	4	0.3	1	0	1	0	1	0	0	0
81	155	50	20.8117	1	1	0	1	2	2	1.2	5	0.24	1	0	1	0	1	0	0	0
67	156	76	31.2295	1	1	0	0	0	1	1.2	4	0.3	1	0	1	0	1	0	0	0
81	170	100	34.6021	1	1	0	0	0	1	1	3	0.333333	1	0	1	0	1	0	0	0
55	175	83	27.102	1	1	0	0	2	2	1.2	6	0.2	1	0	1	0	1	0	0	1
40	171	125	42.7482	1	1	0	1	0	1	1	3	0.333333	1	0	1	0	1	0	0	0
48	158	56	22.4323	1	1	0	1	2	4	1.2	4	0.3	1	0	1	0	1	0	0	0
55	155	64	26.6389	1	1	0	0	2	2	1.2	6	0.2	1	0	1	0	1	0	0	0
63	181	93	28.3874	1	1	0	0	1	2	1.7	6	0.283333	1	0	1	0	1	0	0	1
58	169	68	23.8087	1	1	0	1	0	6	1	2	0.5	1	0	1	0	1	0	0	0
65	181	94	28.6927	1	1	0	0	2	6	1.2	5	0.24	1	0	1	0	1	0	0	1
64	178	84	26.5118	1	1	0	1	0	0	1	2	0.5	1	0	1	0	1	0	0	1
18	173	52	17.3745	1	1	0	0	2	4	1.2	4	0.3	1	0	1	0	1	0	0	1
43	184	73	21.5619	1	1	0	1	1	2	1	4	0.25	1	0	1	0	1	0	0	1
26	165	83	30.4867	1	0	1	1	0	1	1	2	0.5	1	0	1	1	0	1	0	0
78	179	82	25.5922	1	1	0	0	2	0	1.2	4	0.3	0	1	2	0	1	0	0	1
29	160	64	25	0	0	1	1	2	8	1	2	0.5	0	4	5	2	0	0	1	0
48	174	76	25.1024	0	0	1	0	1	4	1	2	0.5	0	1	2	2	0	0	1	0
25	158	50	20.0288	0	0	1	1	0	6	1	2	0.5	0	2	3	2	0	0	1	0
38	170	105	36.3322	1	1	1	1	0	0	1	2	0.5	1	0	1	0	1	0	0	0
43	176	85	27.4406	1	1	1	1	0	1	1	1	1	1	0	1	0	1	0	0	1
60	164	69	25.6544	1	1	0	1	0	0	1	2	0.5	1	0	1	0	1	0	0	0
37	175	75	24.4898	0	1	1	1	1	2	0.8	1	0.8	0	1	2	2	0	0	1	0
80	182	77	23.246	1	1	0	0	0	1	1	2	0.5	1	0	1	0	1	0	0	1
18	186	60	17.343	1	1	0	0	1	3	1.2	4	0.3	1	0	1	0	1	0	0	1
31	188	241	68.187	1	1	1	1	0	9	1	1	1	0	1	2	1	0	1	0	1
64	163	68	25.5937	1	1	0	1	1	1	1.2	4	0.3	1	0	1	0	1	0	0	0
76	186	80	23.1241	0	0	0	1	1	2	1.2	4	0.3	1	0	1	1	0	1	0	1
63	168	69	24.4473	1	1	1	1	0	0	1	2	0.5	1	0	1	0	1	0	0	0
32	169	110	38.5141	1	1	1	1	0	0	1	1	1	1	0	1	0	1	0	0	0
39	180	96	29.6296	1	1	0	1	0	0	1	3	0.333333	1	0	1	0	1	0	0	1
54	170	55	19.0311	1	1	1	1	0	0	1	2	0.5	1	0	1	0	1	0	0	0
68	178	86	27.143	1	1	1	0	0	2	1	1	1	0	1	2	0	1	0	0	1
39	172	68	22.9854	1	1	0	1	2	0	1	3	0.333333	1	0	1	0	1	0	0	0
83	166	75	27.2173	1	1	0	1	0	3	1	2	0.5	1	0	1	0	1	0	0	0
50	177	62	19.79	1	1	1	1	0	1	1	1	1	1	0	1	0	1	0	0	1
79	158	72	28.8415	1	1	0	0	2	3	1.2	10	0.12	1	0	1	0	1	0	0	0
68	180	87	26.8519	1	1	0	1	2	2	1	2	0.5	1	0	1	0	1	0	0	1
68	165	67	24.6097	1	1	0	1	1	1	1	4	0.25	1	0	1	0	1	0	0	0
73	158	86	34.4496	1	1	0	1	1	1	1	4	0.25	1	0	1	0	1	0	0	0
31	185	75	21.9138	1	1	0	1	1	4	1	3	0.333333	1	0	1	0	1	0	0	1
83	155	73	30.385	1	1	0	1	0	3	1	4	0.25	1	0	1	0	1	0	0	0
27	170	70	24.2215	1	1	0	1	0	3	1	4	0.25	1	0	1	0	1	0	0	1
24	176	89	28.7319	1	1	0	1	0	3	1	4	0.25	1	0	1	0	1	0	0	0
83	165	90	33.0579	1	1	0	1	1	3	1.2	3	0.4	1	0	1	0	1	0	0	0
39	168	77	27.2817	1	1	0	1	0	2	1.2	5	0.24	1	0	1	0	1	0	0	0
57	160	54	21.0937	1	1	0	0	1	2	1.2	4	0.3	1	0	1	0	1	0	0	1
77	168	77	27.2817	1	1	0	0	0	3	1.2	4	0.3	1	0	1	0	1	0	0	0
67	154	57	24.0344	1	1	0	1	0	2	1.2	3	0.4	1	0	1	0	1	0	0	1
65	160	70	27.3437	1	1	0	0	1	2	1.2	3	0.4	1	0	1	0	1	0	0	0
48	184	80	23.6295	1	1	0	0	2	3	1.7	5	0.34	1	0	1	0	1	0	0	1
61	184	86	25.4017	1	1	0	1	2	2	2	6	0.333333	1	0	1	0	1	0	0	1
66	166	70	25.4028	1	1	0	1	1	3	1.7	5	0.34	1	0	1	0	1	0	0	0
52	178	82	25.8806	1	1	0	1	2	3	1	2	0.5	1	0	1	0	1	0	0	0
25	167	60	21.5139	1	1	0	1	1	4	1.2	3	0.4	1	0	1	0	1	0	0	0
66	167	71	25.4581	1	0	0	0	0	3	1.2	3	0.4	1	0	1	0	1	0	0	1
53	158	62	24.8358	1	1	0	1	2	0	1	3	0.333333	1	0	1	0	1	0	0	0
56	160	85	33.2031	1	1	0	1	0	4	1	3	0.333333	1	0	1	0	1	0	0	0
74	172	78	26.3656	1	1	1	1	0	2	1	2	0.5	0	1	2	0	1	0	0	1
18	160	45	17.5781	1	1	0	1	0	0	1	4	0.25	1	0	1	0	1	0	0	0
70	162	63	24.0055	1	0	1	1	2	1	1	1	1	0	1	2	2	0	0	1	1
74	168	60	21.2585	1	1	1	1	0	0	1.2	4	0.3	1	0	1	0	1	0	0	0
81	162	64	24.3865	1	1	0	1	1	1	1.2	3	0.4	1	0	1	0	1	0	0	0
60	181	89	27.1664	1	1	1	1	0	2	1.2	4	0.3	1	0	1	0	1	0	0	1
18	164	55	20.4491	1	1	0	1	0	3	1.2	4	0.3	1	0	1	0	1	0	0	0
18	166	59	21.4109	1	1	0	1	0	3	1	4	0.25	1	0	1	0	1	0	0	1
56	181	82	25.0298	1	1	0	1	0	0	1.2	4	0.3	1	0	1	0	1	0	0	1
56	171	70	23.939	1	1	0	0	1	2	1.2	4	0.3	1	0	1	0	1	0	0	0
44	175	72	23.5102	1	1	0	1	1	2	1.2	3	0.4	1	0	1	0	1	0	0	1
30	163	63	23.7118	0	0	1	1	0	2	1	3	0.333333	1	0	1	1	0	1	0	0
31	165	68	24.977	0	0	1	0	1	2	1.2	3	0.4	1	0	1	1	0	1	0	0
30	158	59	23.634	1	1	0	1	1	2	1.2	3	0.4	1	0	1	0	1	0	0	0
42	167	105	37.6493	1	1	0	0	1	2	1.2	4	0.3	1	0	1	0	1	0	0	0
29	165	106	38.9348	1	1	0	1	2	2	1.2	3	0.4	1	0	1	0	1	0	0	0
61	170	78	26.9896	1	1	0	0	2	3	1.2	4	0.3	1	0	1	0	1	0	0	0
86	182	80	24.1517	1	1	0	0	2	2	1.2	4	0.3	1	0	1	0	1	0	0	1
43	190	93	25.7618	1	1	0	1	2	2	1.2	4	0.3	1	0	1	0	1	0	0	1
65	184	74	21.8573	1	1	0	0	2	3	1.2	3	0.4	1	0	1	0	1	0	0	1
74	172	62	20.9573	1	1	0	1	2	3	1	4	0.25	1	0	1	0	1	0	0	1
54	175	78	25.4694	1	1	0	0	0	6	1.2	3	0.4	1	0	1	0	1	0	0	1
74	170	81	28.0277	1	1	0	0	3	2	1.2	6	0.2	1	0	1	0	1	0	0	1
63	175	75	24.4898	1	1	0	1	3	4	1.2	3	0.4	1	0	1	0	1	0	0	1
19	180	58	17.9012	1	1	0	1	3	3	1.2	4	0.3	1	0	1	0	1	0	0	1
22	165	73	26.8136	1	1	0	1	3	3	1.2	4	0.3	1	0	1	0	1	0	0	0
51	169	61	21.3578	1	1	0	0	0	8	1	2	0.5	0	3	4	0	1	0	0	0
79	174	72	23.7812	0	0	1	1	0	6	1	4	0.25	0	2	3	1	0	1	0	1
57	167	80	28.6851	1	1	0	0	1	6	1.2	3	0.4	0	1	2	0	1	0	0	0
35	163	61	22.9591	1	1	0	1	1	8	1	1	1	0	1	2	0	1	0	0	0
29	160	64	25	0	0	1	1	2	8	1	2	0.5	0	4	5	2	0	0	1	0
48	174	76	25.1024	0	0	1	0	1	4	1	2	0.5	0	1	2	2	0	0	1	0
25	158	50	20.0288	0	0	1	1	0	6	1	2	0.5	0	2	3	2	0	0	1	0
38	170	105	36.3322	1	1	1	1	0	0	1	2	0.5	1	0	1	0	1	0	0	0
43	176	85	27.4406	1	1	1	1	0	1	1	1	1	1	0	1	0	1	0	0	1
60	164	69	25.6544	1	1	0	1	0	0	1	2	0.5	1	0	1	0	1	0	0	0
37	175	75	24.4898	0	1	1	1	1	2	0.8	1	0.8	0	1	2	2	0	0	1	0
80	182	77	23.246	1	1	0	0	0	1	1	2	0.5	1	0	1	0	1	0	0	1
18	186	60	17.343	1	1	0	0	1	3	1.2	4	0.3	1	0	1	0	1	0	0	1
31	188	241	68.187	1	1	1	1	0	9	1	1	1	0	1	2	1	0	1	0	1
64	163	68	25.5937	1	1	0	1	1	1	1.2	4	0.3	1	0	1	0	1	0	0	0
76	186	80	23.1241	0	0	0	1	1	2	1.2	4	0.3	1	0	1	1	0	1	0	1
63	168	69	24.4473	1	1	1	1	0	0	1	2	0.5	1	0	1	0	1	0	0	0
32	169	110	38.5141	1	1	1	1	0	0	1	1	1	1	0	1	0	1	0	0	0
39	180	96	29.6296	1	1	0	1	0	0	1	3	0.333333	1	0	1	0	1	0	0	1
54	170	55	19.0311	1	1	1	1	0	0	1	2	0.5	1	0	1	0	1	0	0	0
68	178	86	27.143	1	1	1	0	0	2	1	1	1	0	1	2	0	1	0	0	1
39	172	68	22.9854	1	1	0	1	2	0	1	3	0.333333	1	0	1	0	1	0	0	0
83	166	75	27.2173	1	1	0	1	0	3	1	2	0.5	1	0	1	0	1	0	0	0
50	177	62	19.79	1	1	1	1	0	1	1	1	1	1	0	1	0	1	0	0	1
79	158	72	28.8415	1	1	0	0	2	3	1.2	10	0.12	1	0	1	0	1	0	0	0
68	180	87	26.8519	1	1	0	1	2	2	1	2	0.5	1	0	1	0	1	0	0	1
68	165	67	24.6097	1	1	0	1	1	1	1	4	0.25	1	0	1	0	1	0	0	0
73	158	86	34.4496	1	1	0	1	1	1	1	4	0.25	1	0	1	0	1	0	0	0
31	185	75	21.9138	1	1	0	1	1	4	1	3	0.333333	1	0	1	0	1	0	0	1
83	155	73	30.385	1	1	0	1	0	3	1	4	0.25	1	0	1	0	1	0	0	0
27	170	70	24.2215	1	1	0	1	0	3	1	4	0.25	1	0	1	0	1	0	0	1
24	176	89	28.7319	1	1	0	1	0	3	1	4	0.25	1	0	1	0	1	0	0	0
83	165	90	33.0579	1	1	0	1	1	3	1.2	3	0.4	1	0	1	0	1	0	0	0
39	168	77	27.2817	1	1	0	1	0	2	1.2	5	0.24	1	0	1	0	1	0	0	0
57	160	54	21.0937	1	1	0	0	1	2	1.2	4	0.3	1	0	1	0	1	0	0	1
77	168	77	27.2817	1	1	0	0	0	3	1.2	4	0.3	1	0	1	0	1	0	0	0
67	154	57	24.0344	1	1	0	1	0	2	1.2	3	0.4	1	0	1	0	1	0	0	1
65	160	70	27.3437	1	1	0	0	1	2	1.2	3	0.4	1	0	1	0	1	0	0	0
48	184	80	23.6295	1	1	0	0	2	3	1.7	5	0.34	1	0	1	0	1	0	0	1
61	184	86	25.4017	1	1	0	1	2	2	2	6	0.333333	1	0	1	0	1	0	0	1
66	166	70	25.4028	1	1	0	1	1	3	1.7	5	0.34	1	0	1	0	1	0	0	0
52	178	82	25.8806	1	1	0	1	2	3	1	2	0.5	1	0	1	0	1	0	0	0
25	167	60	21.5139	1	1	0	1	1	4	1.2	3	0.4	1	0	1	0	1	0	0	0
66	167	71	25.4581	1	0	0	0	0	3	1.2	3	0.4	1	0	1	0	1	0	0	1
53	158	62	24.8358	1	1	0	1	2	0	1	3	0.333333	1	0	1	0	1	0	0	0
56	160	85	33.2031	1	1	0	1	0	4	1	3	0.333333	1	0	1	0	1	0	0	0
74	172	78	26.3656	1	1	1	1	0	2	1	2	0.5	0	1	2	0	1	0	0	1
18	160	45	17.5781	1	1	0	1	0	0	1	4	0.25	1	0	1	0	1	0	0	0
70	162	63	24.0055	1	0	1	1	2	1	1	1	1	0	1	2	2	0	0	1	1
74	168	60	21.2585	1	1	1	1	0	0	1.2	4	0.3	1	0	1	0	1	0	0	0
81	162	64	24.3865	1	1	0	1	1	1	1.2	3	0.4	1	0	1	0	1	0	0	0
60	181	89	27.1664	1	1	1	1	0	2	1.2	4	0.3	1	0	1	0	1	0	0	1
18	164	55	20.4491	1	1	0	1	0	3	1.2	4	0.3	1	0	1	0	1	0	0	0
18	166	59	21.4109	1	1	0	1	0	3	1	4	0.25	1	0	1	0	1	0	0	1
56	181	82	25.0298	1	1	0	1	0	0	1.2	4	0.3	1	0	1	0	1	0	0	1
56	171	70	23.939	1	1	0	0	1	2	1.2	4	0.3	1	0	1	0	1	0	0	0
44	175	72	23.5102	1	1	0	1	1	2	1.2	3	0.4	1	0	1	0	1	0	0	1
30	163	63	23.7118	0	0	1	1	0	2	1	3	0.333333	1	0	1	1	0	1	0	0
31	165	68	24.977	0	0	1	0	1	2	1.2	3	0.4	1	0	1	1	0	1	0	0
30	158	59	23.634	1	1	0	1	1	2	1.2	3	0.4	1	0	1	0	1	0	0	0
42	167	105	37.6493	1	1	0	0	1	2	1.2	4	0.3	1	0	1	0	1	0	0	0
29	165	106	38.9348	1	1	0	1	2	2	1.2	3	0.4	1	0	1	0	1	0	0	0
61	170	78	26.9896	1	1	0	0	2	3	1.2	4	0.3	1	0	1	0	1	0	0	0
86	182	80	24.1517	1	1	0	0	2	2	1.2	4	0.3	1	0	1	0	1	0	0	1
43	190	93	25.7618	1	1	0	1	2	2	1.2	4	0.3	1	0	1	0	1	0	0	1
65	184	74	21.8573	1	1	0	0	2	3	1.2	3	0.4	1	0	1	0	1	0	0	1
74	172	62	20.9573	1	1	0	1	2	3	1	4	0.25	1	0	1	0	1	0	0	1
54	175	78	25.4694	1	1	0	0	0	6	1.2	3	0.4	1	0	1	0	1	0	0	1
74	170	81	28.0277	1	1	0	0	3	2	1.2	6	0.2	1	0	1	0	1	0	0	1
63	175	75	24.4898	1	1	0	1	3	4	1.2	3	0.4	1	0	1	0	1	0	0	1
19	180	58	17.9012	1	1	0	1	3	3	1.2	4	0.3	1	0	1	0	1	0	0	1
29	160	64	25	0	0	1	1	2	8	1	2	0.5	0	4	5	2	0	0	1	0
48	174	76	25.1024	0	0	1	0	1	4	1	2	0.5	0	1	2	2	0	0	1	0
25	158	50	20.0288	0	0	1	1	0	6	1	2	0.5	0	2	3	2	0	0	1	0
38	170	105	36.3322	1	1	1	1	0	0	1	2	0.5	1	0	1	0	1	0	0	0
43	176	85	27.4406	1	1	1	1	0	1	1	1	1	1	0	1	0	1	0	0	1
60	164	69	25.6544	1	1	0	1	0	0	1	2	0.5	1	0	1	0	1	0	0	0
37	175	75	24.4898	0	1	1	1	1	2	0.8	1	0.8	0	1	2	2	0	0	1	0
80	182	77	23.246	1	1	0	0	0	1	1	2	0.5	1	0	1	0	1	0	0	1
18	186	60	17.343	1	1	0	0	1	3	1.2	4	0.3	1	0	1	0	1	0	0	1
31	188	241	68.187	1	1	1	1	0	9	1	1	1	0	1	2	1	0	1	0	1
64	163	68	25.5937	1	1	0	1	1	1	1.2	4	0.3	1	0	1	0	1	0	0	0
76	186	80	23.1241	0	0	0	1	1	2	1.2	4	0.3	1	0	1	1	0	1	0	1
63	168	69	24.4473	1	1	1	1	0	0	1	2	0.5	1	0	1	0	1	0	0	0
32	169	110	38.5141	1	1	1	1	0	0	1	1	1	1	0	1	0	1	0	0	0
39	180	96	29.6296	1	1	0	1	0	0	1	3	0.333333	1	0	1	0	1	0	0	1
54	170	55	19.0311	1	1	1	1	0	0	1	2	0.5	1	0	1	0	1	0	0	0
68	178	86	27.143	1	1	1	0	0	2	1	1	1	0	1	2	0	1	0	0	1
39	172	68	22.9854	1	1	0	1	2	0	1	3	0.333333	1	0	1	0	1	0	0	0
83	166	75	27.2173	1	1	0	1	0	3	1	2	0.5	1	0	1	0	1	0	0	0
50	177	62	19.79	1	1	1	1	0	1	1	1	1	1	0	1	0	1	0	0	1
79	158	72	28.8415	1	1	0	0	2	3	1.2	10	0.12	1	0	1	0	1	0	0	0
68	180	87	26.8519	1	1	0	1	2	2	1	2	0.5	1	0	1	0	1	0	0	1
68	165	67	24.6097	1	1	0	1	1	1	1	4	0.25	1	0	1	0	1	0	0	0
73	158	86	34.4496	1	1	0	1	1	1	1	4	0.25	1	0	1	0	1	0	0	0
31	185	75	21.9138	1	1	0	1	1	4	1	3	0.333333	1	0	1	0	1	0	0	1
83	155	73	30.385	1	1	0	1	0	3	1	4	0.25	1	0	1	0	1	0	0	0
27	170	70	24.2215	1	1	0	1	0	3	1	4	0.25	1	0	1	0	1	0	0	1
24	176	89	28.7319	1	1	0	1	0	3	1	4	0.25	1	0	1	0	1	0	0	0
83	165	90	33.0579	1	1	0	1	1	3	1.2	3	0.4	1	0	1	0	1	0	0	0
39	168	77	27.2817	1	1	0	1	0	2	1.2	5	0.24	1	0	1	0	1	0	0	0
57	160	54	21.0937	1	1	0	0	1	2	1.2	4	0.3	1	0	1	0	1	0	0	1
77	168	77	27.2817	1	1	0	0	0	3	1.2	4	0.3	1	0	1	0	1	0	0	0
67	154	57	24.0344	1	1	0	1	0	2	1.2	3	0.4	1	0	1	0	1	0	0	1
65	160	70	27.3437	1	1	0	0	1	2	1.2	3	0.4	1	0	1	0	1	0	0	0
48	184	80	23.6295	1	1	0	0	2	3	1.7	5	0.34	1	0	1	0	1	0	0	1
61	184	86	25.4017	1	1	0	1	2	2	2	6	0.333333	1	0	1	0	1	0	0	1
66	166	70	25.4028	1	1	0	1	1	3	1.7	5	0.34	1	0	1	0	1	0	0	0
52	178	82	25.8806	1	1	0	1	2	3	1	2	0.5	1	0	1	0	1	0	0	0
25	167	60	21.5139	1	1	0	1	1	4	1.2	3	0.4	1	0	1	0	1	0	0	0
73	163	56	21.0772	1	1	0	1	1	5	1.2	2	0.6	0	1	2	0	1	0	0	0
67	151	85	37.2791	0	1	1	1	2	2	1.2	4	0.3	1	0	1	1	0	1	0	0
69	162	79	30.1021	1	1	0	0	2	4	1.2	4	0.3	1	0	1	0	1	0	0	0
53	180	93	28.7037	1	1	0	0	0	8	1	2	0.5	1	0	1	0	1	0	0	1
37	176	130	41.968	1	1	0	1	0	4	1.2	3	0.4	1	0	1	0	1	0	0	0
43	158	62	24.8358	1	1	1	0	0	3	1	2	0.5	1	0	1	1	0	1	0	0
59	162	58	22.1003	1	1	0	1	0	2	1.2	3	0.4	1	0	1	0	1	0	0	0
51	162	63	24.0055	1	1	0	0	0	6	1	2	0.5	1	0	1	0	1	0	0	0
13	164	53	19.7055	1	1	0	0	2	2	1.2	2	0.6	1	0	1	0	1	0	0	1
15	153	61	26.0584	1	1	1	1	0	3	1	2	0.5	1	0	1	0	1	0	0	0
63	167	71	25.4581	1	1	0	1	1	3	1.2	3	0.4	1	0	1	0	1	0	0	0
64	163	71	26.7229	0	0	0	1	0	4	1.2	3	0.4	1	0	1	1	0	1	0	0
76	150	57	25.3333	1	1	0	1	1	6	1.2	3	0.4	1	0	1	0	1	0	0	0
44	164	73	27.1416	1	1	0	1	2	6	1.2	5	0.24	1	0	1	0	1	0	0	0
41	141	75	37.7245	1	1	0	1	2	8	2	4	0.5	1	0	1	0	1	0	0	0
54	179	80	24.968	1	1	0	1	1	5	1	2	0.5	1	0	1	0	1	0	0	0
67	163	66	24.841	1	1	1	0	0	3	0.8	3	0.266667	1	0	1	0	1	0	0	0
57	162	78	29.7211	1	1	0	1	1	2	1.2	3	0.4	1	0	1	0	1	0	0	0
73	178	76	23.9869	1	1	0	1	0	4	1	2	0.5	1	0	1	0	1	0	0	1
69	180	89	27.4691	1	1	0	1	2	3	1.2	3	0.4	1	0	1	0	1	0	0	1
64	181	75	22.8931	1	0	0	1	2	3	1.2	4	0.3	1	0	1	1	0	1	0	0
68	175	92	30.0408	1	1	0	0	1	3	1.2	4	0.3	1	0	1	0	1	0	0	1
50	182	85	25.6612	1	1	0	0	0	1	1.2	3	0.4	1	0	1	0	1	0	0	1
52	162	63	24.0055	1	1	0	0	0	3	1.2	2	0.6	1	0	1	0	1	0	0	0
79	178	92	29.0367	1	1	0	0	2	2	1.2	4	0.3	1	0	1	0	1	0	0	1
66	168	92	32.5964	1	1	1	0	0	4	1	3	0.333333	1	0	1	0	1	0	0	0
27	168	52	18.424	1	1	0	1	0	4	1	3	0.333333	1	0	1	0	1	0	0	0
65	158	49	19.6283	1	1	0	1	0	2	1.2	5	0.24	1	0	1	0	1	0	0	0
46	168	100	35.4308	1	1	1	0	0	2	1	3	0.333333	1	0	1	0	1	0	0	0
38	178	86	27.143	1	1	0	1	2	4	1.2	3	0.4	1	0	1	0	1	0	0	1
63	178	88	27.7743	1	1	0	1	0	4	1.7	3	0.566667	1	0	1	0	1	0	0	1
69	178	77	24.3025	1	1	0	0	0	2	1.2	3	0.4	1	0	1	0	1	0	0	1
70	173	64	21.3839	1	1	0	0	2	6	2	5	0.4	1	0	1	0	1	0	0	0
70	173	64	21.3839	1	1	0	0	0	4	1.7	5	0.34	1	0	1	0	1	0	0	0
58	172	67	22.6474	1	1	0	0	0	2	1.2	3	0.4	1	0	1	0	1	0	0	1
73	191	94	25.7668	1	1	1	1	0	3	1.2	2	0.6	1	0	1	0	1	0	0	1
41	154	50	21.0828	1	0	1	1	2	1	1	3	0.333333	1	0	1	1	0	1	0	0
57	196	100	26.0308	1	1	0	1	0	1	1.2	6	0.2	1	0	1	0	1	0	0	1
51	180	81	25	1	1	0	0	0	5	1.2	3	0.4	1	0	1	0	1	0	0	1
20	184	70	20.6758	1	1	0	1	0	0	1.2	4	0.3	1	0	1	0	1	0	0	1
50	165	64	23.5078	1	1	0	1	0	4	1.2	3	0.4	1	0	1	0	1	0	0	0
77	164	80	29.7442	1	1	0	0	1	2	1.2	3	0.4	1	0	1	0	1	0	0	1
71	171	68	23.255	1	1	1	1	0	3	1	3	0.333333	1	0	1	0	1	0	0	0
70	169	62	21.7079	1	1	0	1	0	4	1.2	4	0.3	1	0	1	0	1	0	0	1
55	190	104	28.8089	1	1	0	1	0	0	1.2	6	0.2	1	0	1	0	1	0	0	1
50	158	74	29.6427	1	1	0	1	0	5	1.2	4	0.3	1	0	1	0	1	0	0	0
50	155	54	22.4766	1	1	0	0	0	2	1	2	0.5	1	0	1	0	1	0	0	0
22	184	73	21.5619	1	0	0	0	2	1	1.2	4	0.3	1	0	1	0	1	0	0	1
50	179	70	21.847	1	1	0	1	0	2	1.2	3	0.4	1	0	1	0	1	0	0	1
54.3001	170.542	80.5259	27.6885

## Sheet: Blad2
Age	Length	Weight	BMI	Palpable	Visual	History	SidDom	Place	VAS	CatheterSizeMM	DiaVeneMM	CVR	Success	Attempts	AttemptsFINAL	A-DIVA	LowRisk	MediumRisk	HighRisk	Sex
37	168	106	37.5567	0	0	1	1	2	7	1	1	1	0	2	3	2	0	0	1	0
26	170	118	40.8304	0	0	1	1	1	4	1	2	0.5	0	1	2	2	0	0	1	1
35	177	127	40.5375	1	1	1	1	0	5	1	3	0.333333	1	0	1	0	1	0	0	0
33	172	98	33.126	0	0	1	1	2	8	1	2	0.5	0	1	2	2	0	0	1	0
52	164	60	22.3081	1	1	0	0	0	4	1	3	0.333333	1	0	1	0	1	0	0	0
52	173	102	34.0807	1	1	0	0	0	3	1.2	3	0.4	1	0	1	0	1	0	0	1
71	165	74	27.1809	1	1	0	0	3	4	1.2	4	0.3	1	0	1	0	1	0	0	0
89	160	62	24.2187	1	1	0	1	1	4	1.2	3	0.4	1	0	1	0	1	0	0	0
35	169	62	21.7079	1	1	0	0	0	4	1.2	3	0.4	1	0	1	0	1	0	0	0
71	173	68	22.7204	1	1	0	0	1	5	1.2	4	0.3	1	0	1	0	1	0	0	0
82	154	66	27.8293	1	1	0	0	1	2	1.2	3	0.4	1	0	1	0	1	0	0	0
70	169	109	38.1639	0	0	1	0	2	8	1.2	2	0.6	0	4	5	2	0	0	1	1
77	160	60	23.4375	1	1	0	0	2	3	1.2	4	0.3	1	0	1	0	1	0	0	0
39	161	73	28.1625	0	0	1	0	0	8	1	1	1	0	1	2	2	0	0	1	0
32	178	74	23.3556	1	1	0	1	1	2	1	4	0.25	1	0	1	0	1	0	0	1
70	172	84	28.3937	1	1	0	0	2	3	1.2	6	0.2	1	0	1	0	1	0	0	1
19	173	52	17.3745	1	1	0	0	2	2	1.2	6	0.2	1	0	1	0	1	0	0	1
61	173	77	25.7276	1	1	0	0	0	3	1.2	4	0.3	1	0	1	0	1	0	0	1
56	178	112	35.3491	1	1	0	0	0	3	0.8	3	0.266667	1	0	1	0	1	0	0	0
32	196	88	22.9071	1	1	0	1	1	2	1	4	0.25	1	0	1	0	1	0	0	1
71	182	102	30.7934	1	1	0	0	2	3	1.2	5	0.24	1	0	1	0	1	0	0	1
66	162	83	31.6263	1	1	0	0	2	3	1.2	4	0.3	1	0	1	0	1	0	0	0
66	163	104	39.1434	1	1	0	1	0	4	1	3	0.333333	1	0	1	0	1	0	0	0
62	162	69	26.2917	1	1	0	0	2	2	1.2	6	0.2	1	0	1	0	1	0	0	0
21	181	93	28.3874	1	1	0	1	0	4	1	3	0.333333	1	0	1	0	1	0	0	1
32	182	93	28.0763	1	1	0	1	2	5	1.2	5	0.24	1	0	1	0	1	0	0	1
27	180	83	25.6173	1	1	0	0	2	4	1.7	4	0.425	1	0	1	0	1	0	0	1
77	160	70	27.3437	1	1	0	1	1	3	1.2	4	0.3	1	0	1	0	1	0	0	0
73	180	90	27.7778	1	1	0	1	0	2	1.2	3	0.4	1	0	1	0	1	0	0	1
73	180	90	27.7778	1	1	0	0	2	3	2	5	0.4	1	0	1	0	1	0	0	1
30	185	70	20.4529	1	1	0	1	1	2	1.7	5	0.34	1	0	1	0	1	0	0	1
49	160	115	44.9219	1	0	1	0	2	4	1	4	0.25	1	0	1	1	0	1	0	0
58	161	69	26.6193	1	1	0	1	0	3	1.2	4	0.3	1	0	1	0	1	0	0	0
63	172	91	30.7599	1	1	0	0	0	2	1.2	3	0.4	1	0	1	0	1	0	0	1
47	163	71	26.7229	1	0	0	0	2	6	1.2	4	0.3	1	0	1	0	1	0	0	0
21	168	51	18.0697	1	1	0	0	1	2	1	6	0.166667	1	0	1	0	1	0	0	0
35	177	73	23.3011	1	1	0	1	1	4	1.2	4	0.3	0	1	2	0	1	0	0	1
29	168	55	19.487	1	1	0	1	0	3	1	2	0.5	1	0	1	0	1	0	0	0
62	167	66	23.6652	0	1	1	0	0	8	1.2	2	0.6	0	1	2	1	0	1	0	0
59	180	111	34.2593	1	1	0	0	2	2	1.2	5	0.24	1	0	1	0	1	0	0	1
76	183	82	24.4857	1	1	0	0	1	4	1.2	5	0.24	1	0	1	0	1	0	0	1
47	171	68	23.255	0	1	1	0	0	3	1.2	3	0.4	1	0	1	1	0	1	0	0
62	171	80	27.3588	1	1	0	0	2	4	1.2	6	0.2	1	0	1	0	1	0	0	0
66	163	82	30.863	1	1	0	1	0	4	1	3	0.333333	1	0	1	0	1	0	0	0
23	155	104	43.2882	0	0	1	0	0	8	1	2	0.5	0	3	4	2	0	0	1	0
34	168	73	25.8645	1	1	1	1	2	8	1	3	0.333333	0	1	2	1	0	1	0	0
63	169	91	31.8616	1	1	1	1	0	3	0.8	1	0.8	0	1	2	0	1	0	0	0
74	149	53	23.8728	1	1	0	0	3	7	1.7	6	0.283333	0	1	2	0	1	0	0	0
23	197	105	27.0556	0	0	1	1	0	7	1	2	0.5	0	2	3	2	0	0	1	1
70	168	114	40.3912	0	0	1	0	2	8	1	2	0.5	0	1	2	2	0	0	1	0
46	191	75	20.5586	1	1	0	1	1	2	1.2	3	0.4	0	1	2	0	1	0	0	1
68	163	64	24.0882	0	1	1	0	0	8	0.8	2	0.4	0	1	2	2	0	0	1	0
57	165	84	30.854	0	0	1	1	0	6	1	2	0.5	0	1	2	2	0	0	1	0
71	172	106	35.8302	1	1	0	0	0	2	1.2	2	0.6	1	0	1	0	1	0	0	1
55	174	88	29.0659	1	1	0	0	0	3	1.2	3	0.4	1	0	1	0	1	0	0	1
47	187	91	26.023	0	0	1	1	0	6	1	1	1	1	0	1	2	0	0	1	1
64	159	68	26.8977	1	1	0	1	0	3	1	4	0.25	1	0	1	0	1	0	0	0
61	183	111	33.1452	1	1	0	1	0	2	1.2	5	0.24	1	0	1	0	1	0	0	1
76	182	87	26.2649	1	1	0	1	0	1	1	3	0.333333	1	0	1	0	1	0	0	1
45	166	58	21.048	1	1	0	1	0	3	1	1	1	1	0	1	0	1	0	0	0
57	165	92	33.7925	1	1	0	1	0	2	1	3	0.333333	1	0	1	0	1	0	0	0
74	175	113	36.898	1	1	0	1	2	3	1	3	0.333333	1	0	1	0	1	0	0	1
17	179	68	21.2228	1	1	0	1	0	1	1	3	0.333333	1	0	1	0	1	0	0	1
49	174	73	24.1115	1	0	1	1	2	2	1	2	0.5	1	0	1	1	0	1	0	0
52	183	85	25.3815	1	1	0	0	1	3	1	4	0.25	1	0	1	0	1	0	0	1
25	172	88	29.7458	1	1	0	1	1	8	1	3	0.333333	1	0	1	0	1	0	0	0
50	152	52	22.5069	1	1	0	0	1	6	1	3	0.333333	1	0	1	0	1	0	0	0
44	169	61	21.3578	1	1	0	1	2	5	1	5	0.2	1	0	1	0	1	0	0	0
74	173	81	27.0641	1	1	0	0	0	1	1	2	0.5	1	0	1	0	1	0	0	0
73	192	84	22.7865	1	1	0	1	1	2	1.2	5	0.24	1	0	1	0	1	0	0	1
72	163	63	23.7118	1	1	0	1	1	3	1	4	0.25	1	0	1	0	1	0	0	0
52	169	54	18.9069	1	1	0	0	0	2	1	2	0.5	1	0	1	0	1	0	0	0
43	170	65	22.4913	1	1	0	1	0	2	1	2	0.5	1	0	1	0	1	0	0	0
46	165	71	26.079	1	1	0	1	1	2	1	4	0.25	1	0	1	0	1	0	0	0
39	170	75	25.9516	1	1	0	1	2	7	1.2	4	0.3	1	0	1	0	1	0	0	0
42	173	96	32.0759	0	1	1	1	1	5	1	2	0.5	1	0	1	1	0	1	0	0
61	160	48	18.75	1	1	0	1	1	4	1.2	3	0.4	1	0	1	0	1	0	0	0
47	173	86	28.7347	1	1	0	1	0	2	1.2	2	0.6	1	0	1	0	1	0	0	1
65	176	63	20.3383	1	1	1	1	2	3	0.8	2	0.4	1	0	1	0	1	0	0	1
74	178	68	21.4619	1	1	0	0	1	3	1.2	4	0.3	1	0	1	0	1	0	0	1
50	185	108	31.5559	1	1	0	1	2	3	1.2	4	0.3	1	0	1	0	1	0	0	1
50	170	73	25.2595	1	1	0	1	1	4	1.2	3	0.4	1	0	1	0	1	0	0	1
94	153	69	29.4758	0	0	1	0	1	8	1	2	0.5	0	4	5	2	0	0	1	0
65	174	80	26.4236	1	1	0	0	0	3	1.2	3	0.4	1	0	1	0	1	0	0	1
75	165	74	27.1809	1	1	0	0	2	4	1.2	5	0.24	0	1	2	0	1	0	0	1
71	174	66	21.7994	1	1	0	0	1	6	1.2	4	0.3	1	0	1	0	1	0	0	1
76	170	94	32.526	1	1	0	0	2	4	1.2	5	0.24	1	0	1	0	1	0	0	1
71	164	103	38.2957	1	1	0	0	2	4	1.2	4	0.3	1	0	1	0	1	0	0	1
57	185	90	26.2966	1	1	0	0	1	4	2	6	0.333333	1	0	1	0	1	0	0	1
73	167	52	18.6453	1	1	0	1	1	8	1.2	4	0.3	0	1	2	0	1	0	0	1
74	188	89	25.1811	1	1	0	0	0	4	1.2	3	0.4	1	0	1	0	1	0	0	1
70	160	65	25.3906	1	1	0	1	0	2	1.2	4	0.3	0	1	2	0	1	0	0	0
45	162	102	38.866	1	1	0	1	2	0	1.2	2	0.6	1	0	1	0	1	0	0	0
41	164	119	44.2445	1	1	1	1	0	2	1	2	0.5	1	0	1	0	1	0	0	0
36	168	95	33.6593	1	1	0	1	2	0	1.2	3	0.4	1	0	1	0	1	0	0	0
43	158	92	36.8531	1	1	0	1	0	2	1.2	4	0.3	1	0	1	0	1	0	0	0
66	177	75	23.9395	1	1	0	1	0	3	1	3	0.333333	1	0	1	0	1	0	0	1
33	178	90	28.4055	1	0	0	0	1	3	1	4	0.25	0	1	2	0	1	0	0	0
74	174	65	21.4692	1	1	0	0	0	0	1	2	0.5	1	0	1	0	1	0	0	1
44	173	124	41.4314	1	0	1	1	1	2	1	3	0.333333	1	0	1	1	0	1	0	0
27	156	47	19.313	1	1	1	1	0	3	1	1	1	1	0	1	0	1	0	0	0
46	162	53	20.1951	1	1	0	1	1	2	1.7	3	0.566667	1	0	1	0	1	0	0	0
44	174	137	45.2504	1	1	1	1	0	1	1	4	0.25	1	0	1	0	1	0	0	1
70	167	71	25.4581	1	1	0	1	1	4	1.2	4	0.3	1	0	1	0	1	0	0	0
47	168	114	40.3912	1	1	0	1	0	4	1.2	3	0.4	1	0	1	0	1	0	0	0
68	161	65	25.0762	1	1	0	1	0	2	1	2	0.5	1	0	1	0	1	0	0	0
75	165	74	27.1809	1	1	1	0	1	0	1.7	3	0.566667	1	0	1	0	1	0	0	0
72	165	68	24.977	1	1	0	1	0	0	1	2	0.5	1	0	1	0	1	0	0	1
81	175	120	39.1837	0	0	1	1	0	8	1	1	1	0	1	2	2	0	0	1	1
43	169	63	22.0581	1	1	0	1	0	6	1	2	0.5	0	2	3	0	1	0	0	0
59	160	72	28.125	1	1	0	0	2	8	1.2	4	0.3	0	2	3	0	1	0	0	0
69	166	62	22.4996	1	1	0	0	0	0	1.2	4	0.3	1	0	1	0	1	0	0	0
77	156	83	34.1059	1	1	0	1	1	1	1.2	5	0.24	0	3	4	0	1	0	0	0
55	173	83	27.7323	1	1	0	1	0	1	1.2	4	0.3	1	0	1	0	1	0	0	1
35	175	75	24.4898	1	1	1	1	0	1	1	2	0.5	1	0	1	0	1	0	0	0
71	183	120	35.8327	1	1	1	0	1	1	1.2	4	0.3	1	0	1	0	1	0	0	1
74	168	70	24.8016	#NULL!	0	1	0	1	9	0.8	1	0.8	0	1	2	1	0	1	0	1
42	179	65	20.2865	1	1	0	1	0	0	1.2	3	0.4	1	0	1	0	1	0	0	1
29	175	72	23.5102	1	1	1	1	0	1	1	2	0.5	1	0	1	0	1	0	0	0
46	187	87	24.8792	1	1	1	1	1	1	1	3	0.333333	1	0	1	0	1	0	0	0
55	176	81	26.1493	1	1	0	1	1	0	1.2	5	0.24	1	0	1	0	1	0	0	1
88	155	40	16.6493	0	0	1	0	0	3	1	2	0.5	0	2	3	2	0	0	1	0
28	162	66	25.1486	0	0	1	1	1	8	1.2	2	0.6	0	1	2	2	0	0	1	0
61	180	87	26.8519	0	0	1	1	2	2	1	1	1	0	2	3	2	0	0	1	1
47	169	62	21.7079	1	1	0	1	1	2	1	3	0.333333	1	0	1	0	1	0	0	0
77	158	82	32.8473	1	1	0	0	1	3	1.2	3	0.4	1	0	1	0	1	0	0	0
58	190	92	25.4848	1	1	0	1	1	0	1.2	4	0.3	1	0	1	0	1	0	0	1
55	175	82	26.7755	1	1	1	1	0	1	1	2	0.5	1	0	1	0	1	0	0	0
60	175	80	26.1224	1	1	1	1	1	1	1.2	4	0.3	1	0	1	0	1	0	0	1
47	160	70	27.3437	1	1	0	0	0	2	1.2	4	0.3	1	0	1	0	1	0	0	0
35	167	69	24.7409	1	1	1	1	0	0	1	3	0.333333	1	0	1	0	1	0	0	0
42	174	117	38.6445	0	0	1	1	2	2	1	1	1	0	1	2	2	0	0	1	0
47	163	71	26.7229	1	0	1	0	1	2	1	2	0.5	0	1	2	2	0	0	1	0
75	177	80	25.5354	1	1	0	0	0	3	1.2	4	0.3	1	0	1	0	1	0	0	1
23	182	58	17.51	1	1	0	1	1	4	2	5	0.4	1	0	1	0	1	0	0	1
72	172	73	24.6755	1	1	0	0	2	8	1.2	4	0.3	0	1	2	0	1	0	0	1
39	178	71	22.4088	1	1	1	0	0	1	1.2	4	0.3	0	1	2	1	0	1	0	0
28	170	62	21.4533	1	1	0	1	0	6	0.8	4	0.2	1	0	1	0	1	0	0	0
66	159	68	26.8977	1	1	0	1	2	4	1.7	5	0.34	1	0	1	0	1	0	0	0
71	175	65	21.2245	1	1	0	1	0	8	1.2	4	0.3	1	0	1	0	1	0	0	0
57	167	73	26.1752	1	1	0	1	0	1	1	3	0.333333	1	0	1	0	1	0	0	0
31	158	61	24.4352	0	0	1	0	0	2	1	3	0.333333	0	1	2	2	0	0	1	0
51	152	57	24.6711	1	1	0	0	0	1	1	4	0.25	1	0	1	0	1	0	0	0
24	168	73	25.8645	1	1	1	1	0	0	1.2	2	0.6	1	0	1	0	1	0	0	0
44	168	87	30.8248	1	1	0	0	0	2	1	4	0.25	1	0	1	0	1	0	0	0
42	172	62	20.9573	1	1	1	1	0	5	1	7	0.142857	0	1	2	0	1	0	0	0
59	150	65	28.8889	1	1	0	0	0	6	1	3	0.333333	1	0	1	0	1	0	0	0
51	164	65	24.1672	1	1	0	1	0	1	1	5	0.2	1	0	1	0	1	0	0	0
73	178	98	30.9304	1	1	0	1	2	3	1.7	6	0.283333	1	0	1	0	1	0	0	0
71	183	92	27.4717	0	0	1	1	0	8	1	2	0.5	0	2	3	2	0	0	1	1
68	163	72	27.0993	0	0	1	1	0	6	1	2	0.5	0	1	2	2	0	0	1	1
33	164	72	26.7698	0	0	1	0	0	3	0.8	1	0.8	0	1	2	2	0	0	1	0
32	171	65	22.2291	1	1	1	1	1	8	1	4	0.25	0	1	2	0	1	0	0	0
60	161	112	43.2082	0	1	1	1	0	6	1	2	0.5	0	1	2	2	0	0	1	0
37	166	135	48.9911	1	1	1	1	0	7	1	2	0.5	0	1	2	1	0	1	0	0
70	180	111	34.2593	0	1	1	0	1	8	1	3	0.333333	0	4	5	1	0	1	0	1
43	180	70	21.6049	1	1	0	1	2	6	1.2	5	0.24	0	1	2	0	1	0	0	1
16	175	76	24.8163	0	1	0	1	0	8	0.8	2	0.4	0	1	2	1	0	1	0	1
51	175	81	26.449	1	1	0	0	2	6	1.2	4	0.3	0	1	2	0	1	0	0	1
46	158	68	27.2392	1	1	0	1	0	6	1	2	0.5	0	1	2	0	1	0	0	0
40	166	92	33.3866	0	0	1	1	1	8	1	2	0.5	0	4	5	2	0	0	1	0
93	180	80	24.6914	1	0	1	1	2	6	1.7	4	0.425	0	2	3	1	0	1	0	1
64	165	76	27.9155	1	0	1	1	1	8	1	2	0.5	0	4	5	1	0	1	0	0
43	163	115	43.2835	0	0	1	1	2	6	1.2	1	1.2	0	4	5	2	0	0	1	0
56	158	88	35.2508	1	0	1	0	2	9	1	3	0.333333	0	3	4	1	0	1	0	0
53	163	112	42.1544	0	1	1	0	1	7	1	2	0.5	0	3	4	1	0	1	0	0
23	168	56	19.8413	1	1	0	0	1	6	1	3	0.333333	0	1	2	0	1	0	0	0
66	163	47	17.6898	1	1	1	1	0	4	1	2	0.5	0	1	2	1	0	1	0	0
17	153	52	22.2137	0	1	1	0	0	8	0.8	2	0.4	0	1	2	1	0	1	0	0
54	165	95	34.8944	1	1	1	1	0	5	1	1	1	0	1	2	0	1	0	0	0
80	160	68	26.5625	0	1	1	0	0	7	0.8	2	0.4	0	4	5	1	0	1	0	0
39	173	68	22.7204	0	0	0	1	0	4	0.8	2	0.4	0	1	2	1	0	1	0	1
56	176	89	28.7319	1	1	1	1	0	2	1	4	0.25	0	1	2	0	1	0	0	1
90	158	63	25.2363	0	1	1	0	1	8	1.2	3	0.4	0	1	2	1	0	1	0	0
40	173	70	23.3887	1	1	1	1	0	4	1	2	0.5	0	3	4	0	1	0	0	0
61	175	101	32.9796	0	0	0	0	2	7	1	3	0.333333	0	2	3	1	0	1	0	0
72	178	86	27.143	0	1	1	0	0	0	1	3	0.333333	0	1	2	1	0	1	0	1
80	167	68	24.3824	0	1	0	1	0	6	1	3	0.333333	0	1	2	0	1	0	0	1
51	160	106	41.4062	1	0	1	1	2	8	1	2	0.5	0	2	3	1	0	1	0	0
71	168	64	22.6757	0	1	1	1	1	8	1.2	2	0.6	0	1	2	1	0	1	0	1
42	172	110	37.1823	1	1	0	1	2	3	1	2	0.5	0	1	2	0	1	0	0	0
63	170	73	25.2595	0	0	1	1	0	5	1.2	3	0.4	0	1	2	1	0	1	0	0
36	174	94	31.0477	1	1	1	0	0	2	1	1	1	0	1	2	0	1	0	0	0
49	176	145	46.8104	0	0	1	0	1	8	1	2	0.5	0	1	2	2	0	0	1	1
44	172	137	46.3088	0	0	1	0	0	5	1	2	0.5	0	1	2	2	0	0	1	1
71	173	66	22.0522	0	0	1	0	2	8	1.2	3	0.4	0	3	4	1	0	1	0	1
78	155	56	23.3091	1	1	1	0	0	4	1	2	0.5	0	1	2	0	1	0	0	0
48	177	117	37.3456	0	1	0	1	0	2	1.2	3	0.4	0	2	3	0	1	0	0	0
34	180	65	20.0617	0	0	0	1	2	2	1	2	0.5	0	1	2	1	0	1	0	0
29	185	55	16.0701	1	1	1	1	0	8	1	2	0.5	0	2	3	0	1	0	0	1
66	165	80	29.3848	0	0	1	1	0	9	1	2	0.5	0	2	3	2	0	0	1	0
40	168	63	22.3214	0	0	1	1	1	8	1	2	0.5	0	1	2	2	0	0	1	0
76	173	54	18.0427	1	1	1	0	2	4	1.7	2	0.85	0	2	3	0	1	0	0	1
34	193	98	26.3094	1	1	0	1	2	2	1.2	2	0.6	0	1	2	0	1	0	0	1
50	170	112	38.7543	0	1	1	0	0	2	1	2	0.5	0	1	2	1	0	1	0	0
30	155	66	27.4714	0	0	1	0	0	8	1	1	1	0	1	2	2	0	0	1	0
35	159	114	45.0932	1	1	1	1	1	2	1	2	0.5	0	1	2	0	1	0	0	0
50	178	115	36.2959	1	1	0	1	2	4	1.2	3	0.4	0	1	2	0	1	0	0	0
84	167	74	26.5338	1	1	1	1	2	4	1.2	5	0.24	0	2	3	0	1	0	0	1
46	147	110	50.9047	0	0	1	1	0	8	1	2	0.5	0	1	2	2	0	0	1	0
42	167	130	46.6134	0	0	0	1	0	7	1	1	1	0	3	4	1	0	1	0	0
46	176	83	26.7949	1	0	1	1	2	5	1.2	3	0.4	0	1	2	1	0	1	0	1
64	153	85	36.3108	0	0	1	0	0	7	1	2	0.5	0	1	2	2	0	0	1	0
30	155	65	27.0552	0	1	1	0	0	5	1	2	0.5	0	1	2	1	0	1	0	0
69	159	55	21.7555	1	1	1	1	0	7	1	2	0.5	0	1	2	0	1	0	0	0
45	162	70	26.6728	1	0	1	1	1	8	1	2	0.5	0	2	3	1	0	1	0	0
63	178	99	31.2461	0	1	1	1	2	7	1	2	0.5	0	1	2	2	0	0	1	1
55	175	89	29.0612	0	0	1	1	0	8	1	2	0.5	0	3	4	2	0	0	1	1
65	155	111	46.2019	0	0	1	0	2	7	0.8	2	0.4	0	2	3	2	0	0	1	0
77	174	67	22.1297	1	1	0	0	0	8	1.2	3	0.4	0	1	2	0	1	0	0	1
62	185	106	30.9715	1	1	0	0	1	4	1.2	4	0.3	0	1	2	0	1	0	0	1
89	186	73	21.1007	0	0	1	0	0	9	0.8	1	0.8	0	4	5	2	0	0	1	1
79	178	92	29.0367	1	0	1	0	2	6	1.2	3	0.4	0	1	2	1	0	1	0	1
83	157	59	23.9361	1	0	1	1	2	8	1.2	3	0.4	0	2	3	1	0	1	0	0
73	168	90	31.8878	1	0	1	0	2	6	1.2	3	0.4	0	2	3	1	0	1	0	1
52	168	133	47.123	0	0	1	0	2	8	1	1	1	0	4	5	2	0	0	1	0
49	165	68	24.977	1	1	1	0	0	4	1	2	0.5	0	1	2	0	1	0	0	0
61	168	68	24.093	1	0	1	1	1	7	1.2	2	0.6	0	2	3	2	0	0	1	0
50	180	70	21.6049	0	1	1	0	1	8	1	2	0.5	0	4	5	2	0	0	1	1
74	174	86	28.4053	0	0	1	0	3	8	1.2	3	0.4	0	3	4	1	0	1	0	1
67	183	87	25.9787	1	1	0	0	1	8	2	4	0.5	0	1	2	0	1	0	0	1
47	181	135	41.2075	1	1	0	1	0	3	1	4	0.25	1	0	1	0	1	0	0	1
62	183	79	23.5898	1	1	0	0	0	1	1.2	3	0.4	1	0	1	0	1	0	0	1
46	172	80	27.0416	1	0	1	1	2	3	1.2	3	0.4	1	0	1	1	0	1	0	0
46	172	80	27.0416	1	0	1	0	2	8	2	4	0.5	1	0	1	1	0	1	0	0
81	180	74	22.8395	1	1	0	1	2	5	1.2	6	0.2	1	0	1	0	1	0	0	1
43	180	70	21.6049	1	0	1	1	1	8	1	4	0.25	1	0	1	1	0	1	0	1
59	163	69	25.9701	1	1	0	0	1	4	1.2	3	0.4	1	0	1	0	1	0	0	0
30	196	80	20.8247	1	1	0	1	2	3	1.2	4	0.3	1	0	1	0	1	0	0	1
72	173	101	33.7465	1	1	0	0	1	2	1.2	3	0.4	1	0	1	0	1	0	0	1
43	180	112	34.5679	1	1	0	1	0	4	1.2	4	0.3	1	0	1	0	1	0	0	1
73	169	80	28.0102	1	1	0	0	2	3	1.2	3	0.4	1	0	1	0	1	0	0	1
52	192	83	22.5152	1	1	0	1	1	2	1	3	0.333333	1	0	1	0	1	0	0	1
60	174	82	27.0842	1	1	0	0	0	3	1.2	3	0.4	1	0	1	0	1	0	0	1
73	170	78	26.9896	1	1	0	0	2	3	1.2	4	0.3	1	0	1	0	1	0	0	1
52	169	94	32.912	1	1	0	0	1	2	1.2	4	0.3	1	0	1	0	1	0	0	1
68	192	112	30.3819	1	1	0	0	1	2	1.2	5	0.24	1	0	1	0	1	0	0	1
68	168	72	25.5102	1	0	0	1	1	4	1.2	4	0.3	1	0	1	0	1	0	0	1
78	165	64	23.5078	1	1	0	0	2	4	1.2	3	0.4	1	0	1	0	1	0	0	0
58	160	72	28.125	1	1	0	0	1	3	1.2	3	0.4	1	0	1	0	1	0	0	1
70	163	74	27.852	1	1	0	0	0	4	1.2	2	0.6	1	0	1	0	1	0	0	0
51	158	83	33.2479	1	1	1	0	1	6	1	6	0.166667	1	0	1	0	1	0	0	0
60	176	73	23.5666	1	1	0	1	0	4	1	3	0.333333	1	0	1	0	1	0	0	1
58	171	76	25.9909	1	1	0	0	2	7	1.7	4	0.425	1	0	1	0	1	0	0	1
55	174	93	30.7174	0	1	1	1	0	6	1	2	0.5	1	0	1	1	0	1	0	0
47	170	80	27.6817	1	1	0	1	0	3	1	2	0.5	1	0	1	0	1	0	0	0
42	179	82	25.5922	1	1	1	1	0	2	1	3	0.333333	1	0	1	0	1	0	0	1
76	168	64	22.6757	1	1	0	0	1	2	1.2	3	0.4	1	0	1	0	1	0	0	1
74	153	51	21.7865	1	1	0	1	0	4	1.2	3	0.4	1	0	1	0	1	0	0	0
53	176	76	24.5351	1	0	0	1	1	3	1.2	4	0.3	1	0	1	0	1	0	0	0
73	185	94	27.4653	1	0	1	0	2	3	1.2	2	0.6	1	0	1	1	0	1	0	1
73	176	90	29.0548	1	1	0	1	2	3	1	4	0.25	1	0	1	0	1	0	0	1
52	175	71	23.1837	1	0	0	1	1	3	1	3	0.333333	1	0	1	0	1	0	0	1
49	171	104	35.5665	0	1	0	1	0	4	1	2	0.5	1	0	1	1	0	1	0	0
66	176	86	27.7634	1	1	0	1	2	3	1.2	4	0.3	1	0	1	0	1	0	0	1
35	184	71	20.9712	1	1	0	1	2	3	1	4	0.25	1	0	1	0	1	0	0	1
64	168	81	28.699	1	1	1	0	0	6	1.7	3	0.566667	1	0	1	0	1	0	0	0
63	159	56	22.151	1	1	1	1	0	3	1.7	2	0.85	1	0	1	0	1	0	0	0
42	187	86	24.5932	1	1	0	1	0	1	1	4	0.25	1	0	1	0	1	0	0	1
57	183	106	31.6522	1	1	0	1	0	2	1	3	0.333333	1	0	1	0	1	0	0	1
70	186	94	27.1708	1	1	0	1	0	0	1.2	3	0.4	1	0	1	0	1	0	0	1
66	172	121	40.9005	1	1	1	1	0	3	1	2	0.5	1	0	1	0	1	0	0	0
53	193	85	22.8194	0	1	1	0	0	5	1	2	0.5	1	0	1	1	0	1	0	1
27	170	65	22.4913	1	1	0	0	1	3	1.2	4	0.3	1	0	1	0	1	0	0	1
75	168	69	24.4473	1	1	0	1	1	2	1	3	0.333333	1	0	1	0	1	0	0	1
65	171	80	27.3588	1	1	0	1	0	5	1	2	0.5	1	0	1	0	1	0	0	0
13	165	45	16.5289	1	0	0	0	2	2	0.8	3	0.266667	1	0	1	0	1	0	0	0
33	170	141	48.7889	0	1	0	1	1	5	1.2	3	0.4	1	0	1	0	1	0	0	0
46	167	64	22.9481	1	1	0	1	0	1	1	2	0.5	1	0	1	0	1	0	0	0
49	174	60	19.8177	1	1	0	1	1	3	1	3	0.333333	1	0	1	0	1	0	0	1
70	170	80	27.6817	0	1	1	0	1	6	1.2	3	0.4	1	0	1	1	0	1	0	0
38	178	71	22.4088	1	1	0	1	2	7	1.2	4	0.3	1	0	1	0	1	0	0	0
35	175	151	49.3061	0	1	0	1	0	3	1.2	2	0.6	1	0	1	1	0	1	0	1
68	177	69	22.0243	1	1	0	1	1	2	1	3	0.333333	1	0	1	0	1	0	0	1
69	168	75	26.5731	1	1	0	1	1	2	1.2	4	0.3	1	0	1	0	1	0	0	0
68	165	75	27.5482	1	1	0	1	1	3	1.7	5	0.34	1	0	1	0	1	0	0	0
78	160	80	31.25	1	0	1	0	0	1	0.8	1	0.8	1	0	1	2	0	0	1	0
46	159	85	33.6221	1	1	1	1	0	0	1	2	0.5	1	0	1	0	1	0	0	0
39	184	83	24.5156	1	1	0	1	1	5	1.2	2	0.6	1	0	1	0	1	0	0	1
68	163	60	22.5827	1	1	0	1	2	0	1	2	0.5	1	0	1	0	1	0	0	0
31	188	88	24.8981	1	1	0	0	1	0	1.2	5	0.24	1	0	1	0	1	0	0	1
54	165	95	34.8944	1	1	0	1	0	2	1.2	3	0.4	1	0	1	0	1	0	0	0
18	178	55	17.3589	1	1	0	1	1	3	1.2	3	0.4	1	0	1	0	1	0	0	1
48	180	122	37.6543	1	1	1	1	0	2	1.2	2	0.6	1	0	1	0	1	0	0	1
72	157	65	26.3702	1	1	0	1	0	2	1.2	2	0.6	1	0	1	0	1	0	0	0
46	174	110	36.3324	1	1	0	1	0	0	1	1	1	1	0	1	0	1	0	0	0
63	174	90	29.7265	1	1	0	1	0	1	1.2	3	0.4	1	0	1	0	1	0	0	1
51	178	75	23.6713	1	1	0	1	0	3	1.2	2	0.6	1	0	1	0	1	0	0	1
21	168	51	18.0697	1	1	1	1	1	0	1.2	2	0.6	1	0	1	0	1	0	0	0
59	170	81	28.0277	1	1	1	1	0	1	1	2	0.5	1	0	1	1	0	1	0	1
66	163	47	17.6898	1	1	1	1	1	3	1	2	0.5	1	0	1	1	0	1	0	0
67	165	79	29.0174	1	1	1	1	1	3	0.8	1	0.8	1	0	1	0	1	0	0	0
79	174	80	26.4236	1	1	0	1	0	3	1.2	3	0.4	1	0	1	0	1	0	0	1
49	200	107	26.75	1	1	0	0	0	1	1.2	2	0.6	1	0	1	0	1	0	0	1
37	170	138	47.7509	0	1	1	1	0	1	1	1	1	1	0	1	1	0	1	0	0
39	166	79	28.6689	1	1	1	0	0	4	1	1	1	1	0	1	0	1	0	0	0
55	164	105	39.0393	1	1	0	1	0	3	1	1	1	1	0	1	0	1	0	0	0
77	160	57	22.2656	1	1	0	1	0	0	1	5	0.2	1	0	1	0	1	0	0	0
26	168	63	22.3214	0	1	0	1	0	8	0.8	2	0.4	1	0	1	1	0	1	0	0
76	157	62	25.1532	1	1	0	1	2	4	1.7	5	0.34	1	0	1	0	1	0	0	0
55	162	57	21.7193	1	0	0	1	2	4	1	3	0.333333	1	0	1	1	0	1	0	1
47	167	65	23.3067	1	1	0	0	0	3	1	2	0.5	1	0	1	0	1	0	0	0
77	176	85	27.4406	1	1	0	1	0	0	1	3	0.333333	1	0	1	0	1	0	0	1
39	178	75	23.6713	1	1	0	1	0	4	1	3	0.333333	1	0	1	0	1	0	0	1
65	176	78	25.1808	1	1	0	0	0	0	1	3	0.333333	1	0	1	0	1	0	0	1
42	163	75	28.2284	1	1	0	0	0	2	1	2	0.5	1	0	1	0	1	0	0	0
24	185	87	25.42	1	1	0	1	0	2	1	3	0.333333	1	0	1	0	1	0	0	1
28	174	70	23.1206	1	1	1	0	0	2	1	3	0.333333	1	0	1	0	1	0	0	0
66	155	69	28.7201	1	1	1	0	0	4	1	3	0.333333	1	0	1	0	1	0	0	0
64	168	54	19.1327	1	1	0	1	2	4	1.2	3	0.4	1	0	1	0	1	0	0	0
43	169	104	36.4133	1	1	0	1	0	1	1	2	0.5	1	0	1	0	1	0	0	0
73	176	76	24.5351	1	1	0	0	0	3	1.2	3	0.4	1	0	1	0	1	0	0	1
59	170	87	30.1038	1	1	0	1	0	1	1.2	4	0.3	1	0	1	0	1	0	0	1
65	155	117	48.6993	0	1	1	0	1	4	1.2	2	0.6	1	0	1	1	0	1	0	0
62	170	63	21.7993	1	1	0	1	0	2	1.2	3	0.4	1	0	1	0	1	0	0	0
62	168	74	26.2188	1	1	0	1	2	1	1.2	3	0.4	1	0	1	0	1	0	0	0
40	180	96	29.6296	1	1	0	0	0	2	1.2	4	0.3	1	0	1	0	1	0	0	1
24	167	61	21.8724	1	1	0	1	1	1	1	5	0.2	1	0	1	0	1	0	0	0
53	172	92	31.0979	1	1	0	1	0	1	1	3	0.333333	1	0	1	0	1	0	0	1
66	159	74	29.271	1	1	0	1	0	6	1.2	2	0.6	1	0	1	0	1	0	0	0
52	175	97	31.6735	1	1	0	1	0	1	1.2	2	0.6	1	0	1	0	1	0	0	1
53	178	89	28.0899	1	1	0	1	1	3	1	4	0.25	1	0	1	0	1	0	0	1
67	182	82	24.7555	1	0	0	1	3	7	1.7	4	0.425	1	0	1	1	0	1	0	1
56	165	60	22.0386	1	1	0	1	0	0	1.2	3	0.4	1	0	1	0	1	0	0	0
23	172	60	20.2812	1	1	1	1	0	4	1	1	1	1	0	1	0	1	0	0	0
64	180	80	24.6914	1	1	0	1	0	3	1.2	3	0.4	1	0	1	0	1	0	0	1
45	173	91	30.4053	1	1	0	1	1	3	1	2	0.5	1	0	1	0	1	0	0	1
33	173	85	28.4005	1	1	0	1	0	3	1	3	0.333333	1	0	1	0	1	0	0	0
52	163	69	25.9701	1	1	0	1	1	5	1	3	0.333333	1	0	1	0	1	0	0	0
37	177	62	19.79	1	1	0	1	1	6	1.2	4	0.3	1	0	1	0	1	0	0	0
67	177	96	30.6425	1	1	0	0	1	1	1	5	0.2	1	0	1	0	1	0	0	1
70	160	60	23.4375	1	1	0	0	2	4	1.7	4	0.425	1	0	1	0	1	0	0	0
32	172	74	25.0135	1	1	0	1	0	5	1	2	0.5	1	0	1	0	1	0	0	0
74	173	92	30.7394	1	1	0	0	1	8	1	3	0.333333	1	0	1	0	1	0	0	1
89	165	57	20.9366	1	1	0	1	1	4	1.2	3	0.4	1	0	1	0	1	0	0	0
83	160	66	25.7812	1	1	0	0	0	4	1.2	3	0.4	1	0	1	0	1	0	0	0
71	162	78	29.7211	1	1	1	0	0	0	1.2	2	0.6	1	0	1	0	1	0	0	0
44	180	115	35.4938	1	1	0	1	0	2	1	3	0.333333	1	0	1	0	1	0	0	1
71	164	76	28.257	1	1	0	1	1	0	1.2	3	0.4	1	0	1	0	1	0	0	0
55	157	140	56.7974	0	1	1	1	0	2	1	3	0.333333	1	0	1	1	0	1	0	0
46	168	83	29.4076	1	1	1	1	0	2	1	3	0.333333	1	0	1	0	1	0	0	0
64	182	58	17.51	1	1	0	0	1	2	1.2	5	0.24	1	0	1	0	1	0	0	1
46	168	84	29.7619	1	0	0	1	1	4	1.2	4	0.3	1	0	1	0	1	0	0	0
79	175	82	26.7755	1	1	0	1	0	1	1	2	0.5	1	0	1	0	1	0	0	1
47	180	97	29.9383	1	1	0	1	0	2	1	6	0.166667	1	0	1	0	1	0	0	1
44	170	83	28.7197	1	1	0	1	0	4	1	2	0.5	1	0	1	0	1	0	0	0
46	176	119	38.4168	1	1	0	0	0	2	1.2	3	0.4	1	0	1	0	1	0	0	1
43	170	60	20.7612	1	1	0	1	0	3	1.2	3	0.4	1	0	1	0	1	0	0	1
55	177	90	28.7274	1	1	0	1	0	1	1.2	2	0.6	1	0	1	0	1	0	0	1
69	168	70	24.8016	1	1	0	1	0	1	1	2	0.5	1	0	1	0	1	0	0	0
28	185	110	32.1402	0	1	0	0	0	2	1	2	0.5	1	0	1	1	0	1	0	1
23	175	66	21.551	1	1	0	1	0	3	1.2	3	0.4	1	0	1	0	1	0	0	1
36	165	63	23.1405	1	1	0	0	0	3	1	2	0.5	1	0	1	0	1	0	0	0
70	175	103	33.6327	1	1	0	1	0	2	1	2	0.5	1	0	1	0	1	0	0	1
82	157	60	24.3418	1	1	0	0	0	8	1.2	4	0.3	1	0	1	0	1	0	0	0
52	163	60	22.5827	1	1	0	0	2	1	1.2	4	0.3	1	0	1	0	1	0	0	0
67	163	80	30.1103	1	1	0	1	1	2	1.2	3	0.4	1	0	1	0	1	0	0	0
23	171	132	45.1421	1	1	1	1	0	1	1.2	3	0.4	1	0	1	0	1	0	0	0
37	182	70	21.1327	1	1	0	1	0	1	1	4	0.25	1	0	1	0	1	0	0	1
22	184	77	22.7434	1	1	0	1	1	3	1.2	3	0.4	1	0	1	0	1	0	0	1
26	166	106	38.4671	1	0	0	1	0	4	1	2	0.5	1	0	1	0	1	0	0	0
53	158	110	44.0635	0	1	0	1	0	0	1	2	0.5	1	0	1	1	0	1	0	0
42	164	64	23.7954	1	1	0	1	0	4	1	1	1	1	0	1	0	1	0	0	0
32	181	95	28.9979	1	1	0	1	1	2	1	2	0.5	1	0	1	0	1	0	0	0
31	170	70	24.2215	0	1	1	1	0	1	1.2	2	0.6	1	0	1	1	0	1	0	0
67	178	70	22.0932	1	1	0	1	1	1	1.2	3	0.4	1	0	1	0	1	0	0	1
70	167	58	20.7967	0	1	0	0	0	6	1	2	0.5	1	0	1	1	0	1	0	1
54	170	87	30.1038	1	1	0	0	0	4	1	3	0.333333	1	0	1	0	1	0	0	0
49	150	99	44	1	1	0	1	0	4	1	2	0.5	1	0	1	0	1	0	0	0
62	175	83	27.102	1	1	0	0	0	2	1.2	4	0.3	1	0	1	0	1	0	0	1
47	165	145	53.2599	1	1	0	1	0	3	1.2	3	0.4	1	0	1	0	1	0	0	0
67	188	93	26.3128	1	1	0	1	0	2	1.2	4	0.3	1	0	1	0	1	0	0	1
78	160	60	23.4375	1	1	0	1	1	3	1	3	0.333333	1	0	1	0	1	0	0	0
21	176	82	26.4721	1	1	0	1	1	3	1	4	0.25	1	0	1	0	1	0	0	1
46	170	60	20.7612	1	1	0	1	0	2	1	4	0.25	1	0	1	0	1	0	0	1
74	161	76	29.3199	1	1	0	0	1	2	1.2	3	0.4	1	0	1	0	1	0	0	0
26	161	82	31.6346	1	1	0	1	0	5	1	2	0.5	1	0	1	0	1	0	0	0
31	162	108	41.1523	1	1	0	1	2	8	1.2	3	0.4	1	0	1	0	1	0	0	0
73	170	76	26.2976	1	1	0	1	0	3	1.2	3	0.4	1	0	1	0	1	0	0	0
65	169	69	24.1588	1	1	0	0	0	4	1.2	2	0.6	1	0	1	0	1	0	0	1
70	153	63	26.9127	1	1	0	0	0	6	1.2	2	0.6	1	0	1	0	1	0	0	0
65	173	100	33.4124	1	1	0	0	0	4	1.2	2	0.6	1	0	1	0	1	0	0	1
26	160	116	45.3125	1	1	0	1	0	3	1.2	3	0.4	1	0	1	0	1	0	0	0
82	165	68	24.977	1	1	0	1	0	6	1.2	3	0.4	1	0	1	0	1	0	0	0
43	157	55	22.3133	1	1	0	1	0	0	1.2	3	0.4	1	0	1	0	1	0	0	0
62	167	60	21.5139	1	1	0	1	1	3	1.2	3	0.4	1	0	1	0	1	0	0	1
39	189	108	30.2343	1	1	0	1	1	2	1.2	3	0.4	1	0	1	0	1	0	0	1
67	182	85	25.6612	1	1	0	0	0	1	1.2	3	0.4	1	0	1	0	1	0	0	1
41	184	92	27.1739	1	1	1	1	0	2	1.2	3	0.4	1	0	1	0	1	0	0	1
64	176	81	26.1493	1	1	0	0	0	1	1	2	0.5	1	0	1	0	1	0	0	1
39	163	80	30.1103	1	1	0	0	0	0	1	3	0.333333	1	0	1	0	1	0	0	0
40	182	93	28.0763	1	1	0	1	0	3	1	3	0.333333	1	0	1	0	1	0	0	1
67	182	140	42.2654	1	1	0	1	0	4	1	3	0.333333	1	0	1	0	1	0	0	1
63	187	99	28.3108	1	1	0	1	1	3	1.2	3	0.4	1	0	1	0	1	0	0	1
62	167	76	27.2509	1	1	1	1	0	4	1.2	2	0.6	1	0	1	0	1	0	0	0
66	165	55	20.202	1	1	0	1	2	1	1.2	4	0.3	1	0	1	0	1	0	0	1
38	160	60	23.4375	1	1	0	1	0	3	1	3	0.333333	1	0	1	0	1	0	0	0
57	171	98	33.5146	1	1	0	1	1	2	1.2	3	0.4	1	0	1	0	1	0	0	1
63	163	84	31.6158	1	1	0	0	0	1	1	2	0.5	1	0	1	0	1	0	0	0
76	175	75	24.4898	1	1	0	0	1	2	1.2	5	0.24	1	0	1	0	1	0	0	1
70	160	92	35.9375	1	1	0	1	0	3	1	3	0.333333	1	0	1	0	1	0	0	0
41	168	111	39.3282	1	1	0	1	0	3	1	2	0.5	1	0	1	0	1	0	0	0
53	160	71	27.7344	1	1	0	1	0	0	1	3	0.333333	1	0	1	0	1	0	0	0
72	163	82	30.863	1	1	0	1	0	1	1.2	4	0.3	1	0	1	0	1	0	0	0
54	185	126	36.8152	1	1	0	1	0	0	1.2	6	0.2	1	0	1	0	1	0	0	1
88	185	85	24.8356	1	1	0	1	1	3	1.2	3	0.4	1	0	1	0	1	0	0	1
55	160	81	31.6406	1	1	0	1	2	3	1.7	3	0.566667	1	0	1	0	1	0	0	0
59	191	107	29.3303	1	1	0	1	0	2	1	4	0.25	1	0	1	0	1	0	0	1
50	167	51	18.2868	1	0	1	1	1	5	1.2	3	0.4	1	0	1	1	0	1	0	0
56	180	92	28.3951	1	1	0	1	1	2	1	2	0.5	1	0	1	0	1	0	0	1
66	186	120	34.6861	1	0	1	1	2	2	1.2	3	0.4	1	0	1	1	0	1	0	1
53	169	81	28.3604	1	1	0	1	1	4	1.2	5	0.24	1	0	1	0	1	0	0	0
93	160	67	26.1719	1	1	0	0	1	3	1.2	3	0.4	1	0	1	0	1	0	0	0
54	180	85	26.2346	1	1	0	1	2	4	1.2	3	0.4	1	0	1	0	1	0	0	1
70	178	74	23.3556	1	1	0	1	1	2	1	3	0.333333	1	0	1	0	1	0	0	1
91	182	65	19.6232	1	1	0	0	1	2	1	3	0.333333	1	0	1	0	1	0	0	1
31	171	70	23.939	1	1	0	1	2	2	1	2	0.5	1	0	1	0	1	0	0	0
18	169	79	27.6601	1	1	0	1	0	4	1	2	0.5	1	0	1	0	1	0	0	0
40	170	110	38.0623	1	1	1	1	0	4	1	2	0.5	1	0	1	0	1	0	0	0
56	172	70	23.6614	1	1	1	0	0	3	1	3	0.333333	1	0	1	0	1	0	0	0
46	170	62	21.4533	0	1	1	1	0	2	1	3	0.333333	1	0	1	1	0	1	0	0
28	175	68	22.2041	1	1	0	0	0	3	1	4	0.25	1	0	1	0	1	0	0	1
48	166	72	26.1286	1	1	1	1	0	3	1.2	3	0.4	1	0	1	0	1	0	0	0
79	177	84	26.8122	1	1	0	1	0	2	1.2	3	0.4	1	0	1	0	1	0	0	1
35	189	84	23.5156	1	1	0	1	0	3	1.2	4	0.3	1	0	1	0	1	0	0	1
46	160	118	46.0937	1	1	0	1	0	2	1	1	1	1	0	1	0	1	0	0	0
45	160	109	42.5781	1	1	0	1	0	0	1.2	2	0.6	1	0	1	0	1	0	0	0
72	157	64	25.9645	1	1	0	1	2	8	2	5	0.4	1	0	1	0	1	0	0	0
33	183	75	22.3954	1	1	0	0	0	2	1	4	0.25	1	0	1	0	1	0	0	1
68	160	102	39.8437	0	1	1	1	1	3	1	2	0.5	1	0	1	1	0	1	0	0
42	175	209	68.2449	1	1	0	0	0	6	1.2	3	0.4	1	0	1	0	1	0	0	0
71	170	81	28.0277	1	0	0	0	1	0	1.2	4	0.3	1	0	1	0	1	0	0	0
62	180	72	22.2222	1	1	1	0	1	3	1	3	0.333333	1	0	1	0	1	0	0	1
44	169	90	31.5115	1	1	0	1	1	3	1	4	0.25	1	0	1	0	1	0	0	0
50	160	70	27.3437	1	1	0	1	1	0	1.2	4	0.3	1	0	1	0	1	0	0	1
18	165	80	29.3848	0	1	1	0	0	2	1	2	0.5	1	0	1	1	0	1	0	0
71	156	70	28.764	0	1	0	0	0	2	1	3	0.333333	1	0	1	0	1	0	0	0
82	164	83	30.8596	1	1	0	0	2	6	2	4	0.5	1	0	1	0	1	0	0	0
74	153	59	25.204	1	1	1	0	0	1	0.8	3	0.266667	1	0	1	0	1	0	0	0
58	170	86	29.7578	1	1	1	1	0	1	1.2	2	0.6	1	0	1	0	1	0	0	1
49	176	143	46.1648	1	1	0	1	0	4	1.2	2	0.6	1	0	1	0	1	0	0	0
51	170	67	23.1834	1	1	0	0	0	0	1.2	2	0.6	1	0	1	0	1	0	0	0
71	163	62	23.3355	1	1	0	1	0	3	1.2	2	0.6	1	0	1	0	1	0	0	0
67	169	56	19.6072	1	1	0	1	2	2	2	5	0.4	1	0	1	0	1	0	0	1
49	174	112	36.993	1	1	1	1	2	2	1.2	3	0.4	1	0	1	0	1	0	0	0
48	156	55	22.6003	1	1	0	1	1	4	1	2	0.5	1	0	1	0	1	0	0	0
60	171	129	44.1161	1	1	0	1	0	6	1.2	2	0.6	1	0	1	0	1	0	0	0
76	164	62	23.0518	1	1	0	1	1	4	1	2	0.5	1	0	1	0	1	0	0	1
45	174	90	29.7265	1	1	0	0	1	5	1.2	3	0.4	1	0	1	0	1	0	0	1
70	177	92	29.3658	1	1	0	0	0	3	1	3	0.333333	1	0	1	0	1	0	0	1
68	153	100	42.7186	1	0	1	0	1	2	1	3	0.333333	1	0	1	1	0	1	0	0
45	170	72	24.9135	1	1	0	1	2	2	1.7	4	0.425	1	0	1	0	1	0	0	1
42	161	127	48.995	1	1	0	0	0	1	1	2	0.5	1	0	1	0	1	0	0	0
43	166	74	26.8544	1	1	1	1	2	2	1	3	0.333333	1	0	1	0	1	0	0	0
68	175	80	26.1224	1	1	1	0	2	2	1.2	3	0.4	1	0	1	0	1	0	0	0
63	182	92	27.7744	1	1	0	1	1	0	1.7	6	0.283333	1	0	1	0	1	0	0	1
52	170	68	23.5294	1	1	0	0	1	3	1	2	0.5	1	0	1	0	1	0	0	0
45	168	100	35.4308	1	1	0	1	0	2	1	2	0.5	1	0	1	0	1	0	0	0
67	160	190	74.2187	1	1	0	1	0	4	1	3	0.333333	1	0	1	0	1	0	0	0
74	160	55	21.4844	1	1	0	0	0	1	1	3	0.333333	1	0	1	0	1	0	0	0
29	180	84	25.9259	1	1	0	1	1	1	1.2	3	0.4	1	0	1	0	1	0	0	1
52	185	92	26.8809	1	1	0	0	0	2	1	2	0.5	1	0	1	0	1	0	0	1
50	167	80	28.6851	1	1	0	0	0	2	1	2	0.5	1	0	1	0	1	0	0	0
53	179	84	26.2164	1	1	0	1	1	4	1.2	4	0.3	1	0	1	0	1	0	0	0
84	158	90	36.0519	1	1	1	0	0	2	1	2	0.5	1	0	1	0	1	0	0	0
49	161	77	29.7056	1	1	0	0	0	2	1	2	0.5	1	0	1	0	1	0	0	0
70	193	97	26.041	1	1	0	1	0	1	1.2	4	0.3	1	0	1	0	1	0	0	1
55	186	100	28.9051	1	1	0	0	1	2	1.2	3	0.4	1	0	1	0	1	0	0	1
50	172	91	30.7599	1	1	0	1	0	3	1	3	0.333333	1	0	1	0	1	0	0	1
68	175	84	27.4286	1	1	0	0	0	3	1	3	0.333333	1	0	1	0	1	0	0	0
59	168	74	26.2188	1	1	0	1	2	2	1	3	0.333333	1	0	1	0	1	0	0	0
36	171	65	22.2291	1	1	1	1	0	10	1	3	0.333333	1	0	1	0	1	0	0	0
64	163	69	25.9701	1	1	1	0	0	0	1.2	4	0.3	1	0	1	0	1	0	0	0
63	164	54	20.0773	1	1	1	1	0	1	1.2	4	0.3	1	0	1	0	1	0	0	0
32	176	92	29.7004	1	1	0	1	1	3	1.2	3	0.4	1	0	1	0	1	0	0	1
51	182	116	35.0199	1	1	0	1	2	2	1	3	0.333333	1	0	1	0	1	0	0	1
48	164	80	29.7442	1	1	0	1	0	6	1	2	0.5	1	0	1	0	1	0	0	0
48	169	63	22.0581	1	1	1	1	0	4	1	3	0.333333	1	0	1	0	1	0	0	0
75	173	78	26.0617	1	1	1	1	0	0	1.2	2	0.6	1	0	1	0	1	0	0	1
66	178	74	23.3556	1	1	0	1	0	1	1	4	0.25	1	0	1	0	1	0	0	1
50	172	109	36.8442	1	1	0	1	0	3	1	3	0.333333	1	0	1	0	1	0	0	0
29	162	63	24.0055	1	1	1	0	1	2	1	3	0.333333	1	0	1	0	1	0	0	0
59	180	81	25	1	1	0	1	0	2	1	3	0.333333	1	0	1	0	1	0	0	1
32	171	60	20.5191	1	1	0	1	1	3	1	3	0.333333	1	0	1	0	1	0	0	1
34	173	60	20.0474	1	1	0	1	2	7	1.2	2	0.6	1	0	1	0	1	0	0	0
74	173	64	21.3839	1	1	0	1	1	2	1.2	4	0.3	1	0	1	0	1	0	0	1
56	165	105	38.5675	1	0	1	1	0	2	1.2	2	0.6	1	0	1	1	0	1	0	0
73	170	85	29.4118	1	1	0	0	0	2	1	4	0.25	1	0	1	0	1	0	0	1
59	157	99	40.1639	1	1	0	1	0	3	1.2	3	0.4	1	0	1	0	1	0	0	0
75	176	77	24.858	1	1	0	0	1	0	1.7	6	0.283333	1	0	1	0	1	0	0	1
84	150	60	26.6667	1	1	0	1	2	6	1.2	2	0.6	1	0	1	0	1	0	0	0
73	167	76	27.2509	1	1	0	1	0	2	1.2	4	0.3	1	0	1	0	1	0	0	0
59	165	73	26.8136	1	1	1	1	1	4	1	3	0.333333	1	0	1	0	1	0	0	0
69	156	110	45.2005	1	1	1	1	1	2	1	2	0.5	1	0	1	0	1	0	0	0
19	165	125	45.9137	1	1	0	1	0	2	1	3	0.333333	1	0	1	0	1	0	0	0
77	169	73	25.5593	1	1	0	1	0	3	1.2	4	0.3	1	0	1	0	1	0	0	1
42	178	75	23.6713	1	1	0	1	0	2	1	3	0.333333	1	0	1	0	1	0	0	1
66	170	72	24.9135	1	1	0	0	0	3	1.2	4	0.3	1	0	1	0	1	0	0	0
28	179	94	29.3374	1	1	0	1	0	3	1	3	0.333333	1	0	1	0	1	0	0	0
69	190	93	25.7618	1	1	0	1	0	0	1.2	4	0.3	1	0	1	0	1	0	0	1
26	190	145	40.1662	1	1	1	1	0	5	1.2	3	0.4	1	0	1	0	1	0	0	1
61	164	80	29.7442	1	1	0	1	0	4	1	2	0.5	1	0	1	0	1	0	0	0
47	191	98	26.8633	1	1	0	1	0	1	1	3	0.333333	1	0	1	0	1	0	0	1
83	157	79	32.05	1	1	0	0	1	0	1.2	3	0.4	1	0	1	0	1	0	0	0
46	174	109	36.0021	1	1	0	1	0	5	1	1	1	1	0	1	0	1	0	0	0
45	168	59	20.9042	1	1	1	0	1	0	1.2	2	0.6	1	0	1	0	1	0	0	0
52	165	70	25.7117	1	0	1	1	0	2	1	4	0.25	1	0	1	1	0	1	0	0
66	163	58	21.83	1	1	1	1	0	2	1.2	4	0.3	1	0	1	0	1	0	0	0
26	164	105	39.0393	1	1	0	1	0	3	1	3	0.333333	1	0	1	0	1	0	0	0
70	167	80	28.6851	1	1	1	1	0	2	1	1	1	1	0	1	0	1	0	0	0
72	183	88	26.2773	1	1	0	1	1	2	1.2	4	0.3	1	0	1	0	1	0	0	1
70	168	70	24.8016	1	1	0	1	0	3	1.2	4	0.3	1	0	1	0	1	0	0	1
55	161	83	32.0204	1	1	1	1	0	3	1	2	0.5	1	0	1	0	1	0	0	0
43	182	76	22.9441	1	1	0	1	0	3	1.2	4	0.3	1	0	1	0	1	0	0	1
50	171	65	22.2291	1	1	0	1	0	5	1.2	3	0.4	1	0	1	0	1	0	0	0
70	164	65	24.1672	1	1	0	1	0	3	1.2	4	0.3	1	0	1	0	1	0	0	1
62	172	89	30.0838	1	1	0	1	1	0	1.2	3	0.4	1	0	1	0	1	0	0	0
35	150	62	27.5556	1	1	0	1	0	2	1.2	3	0.4	1	0	1	0	1	0	0	0
57	185	115	33.6012	1	1	0	1	1	2	1.2	4	0.3	1	0	1	0	1	0	0	1
38	175	86	28.0816	1	1	0	0	0	2	1	3	0.333333	1	0	1	0	1	0	0	0
17	198	76	19.3858	1	1	0	0	0	2	1.2	3	0.4	1	0	1	0	1	0	0	1
27	180	90	27.7778	1	1	0	1	1	3	1.2	6	0.2	1	0	1	0	1	0	0	1
59	165	58	21.3039	1	1	0	1	0	3	1	2	0.5	1	0	1	0	1	0	0	0
48	178	60	18.937	1	1	0	1	0	1	1.2	3	0.4	1	0	1	0	1	0	0	1
56	165	91	33.4252	1	1	0	0	0	4	1	2	0.5	1	0	1	0	1	0	0	0
77	165	63	23.1405	1	1	0	1	0	0	1.2	3	0.4	1	0	1	0	1	0	0	1
47	180	64	19.7531	1	1	0	1	0	0	1.2	2	0.6	1	0	1	0	1	0	0	1
78	174	85	28.075	1	1	0	1	0	0	1.2	5	0.24	1	0	1	0	1	0	0	0
72	174	113	37.3233	1	1	0	0	0	5	1.2	2	0.6	1	0	1	0	1	0	0	1
67	167	85	30.478	1	1	0	1	2	8	1.2	4	0.3	1	0	1	0	1	0	0	1
78	192	82	22.2439	1	1	0	1	0	4	1.2	2	0.6	1	0	1	0	1	0	0	1
28	162	67	25.5296	1	1	0	0	0	2	1	4	0.25	1	0	1	0	1	0	0	0
24	185	86	25.1278	1	1	1	1	1	2	1.2	4	0.3	1	0	1	0	1	0	0	1
42	163	92	34.6268	1	1	0	1	0	2	1	3	0.333333	1	0	1	0	1	0	0	0
71	187	95	27.1669	1	1	0	0	0	4	1.2	3	0.4	1	0	1	0	1	0	0	1
62	164	119	44.2445	1	1	0	0	0	6	1.2	3	0.4	1	0	1	0	1	0	0	0
67	176	83	26.7949	1	1	0	0	2	3	1.2	4	0.3	1	0	1	0	1	0	0	1
65	181	75	22.8931	1	1	0	1	0	0	1.2	2	0.6	1	0	1	0	1	0	0	0
65	165	65	23.8751	1	1	0	1	1	1	1.2	3	0.4	1	0	1	0	1	0	0	1
58	169	94	32.912	1	1	0	1	0	0	1	2	0.5	1	0	1	0	1	0	0	1
57	180	75	23.1481	1	0	1	1	1	3	0.8	3	0.266667	1	0	1	1	0	1	0	0
41	175	105	34.2857	1	1	0	1	0	2	0.8	2	0.4	1	0	1	0	1	0	0	1
70	176	105	33.8972	1	1	1	1	0	1	0.8	2	0.4	1	0	1	0	1	0	0	1
71	154	112	47.2255	1	1	0	1	0	4	1.2	4	0.3	1	0	1	0	1	0	0	0
60	177	89	28.4082	1	1	0	0	0	1	1.2	2	0.6	1	0	1	0	1	0	0	1
62	192	94	25.4991	1	1	0	0	0	3	1	3	0.333333	1	0	1	0	1	0	0	1
48	180	95	29.321	1	1	0	1	2	2	1	3	0.333333	1	0	1	0	1	0	0	1
78	165	67	24.6097	1	1	0	1	0	1	1.2	5	0.24	1	0	1	0	1	0	0	0
58	180	103	31.7901	1	1	0	0	0	3	1	3	0.333333	1	0	1	0	1	0	0	1
74	154	50	21.0828	1	1	0	1	1	3	1	3	0.333333	1	0	1	0	1	0	0	0
39	171	120	41.0383	0	1	1	1	0	1	1	2	0.5	1	0	1	1	0	1	0	0
29	162	63	24.0055	1	0	1	1	1	3	1	2	0.5	1	0	1	1	0	1	0	0
44	169	121	42.3655	1	1	0	1	0	3	1.2	3	0.4	1	0	1	0	1	0	0	0
31	165	90	33.0579	1	1	0	1	0	3	1	3	0.333333	1	0	1	0	1	0	0	0
30	164	121	44.9881	1	1	0	0	1	6	1.2	4	0.3	1	0	1	0	1	0	0	0
67	165	85	31.2213	1	1	0	1	1	3	1.2	3	0.4	1	0	1	0	1	0	0	1
69	162	79	30.1021	1	1	0	0	2	4	1.2	4	0.3	1	0	1	0	1	0	0	0
53	180	93	28.7037	1	1	0	0	0	8	1	2	0.5	1	0	1	0	1	0	0	1
37	176	130	41.968	1	1	0	1	0	4	1.2	3	0.4	1	0	1	0	1	0	0	0
43	158	62	24.8358	1	1	1	0	0	3	1	2	0.5	1	0	1	1	0	1	0	0
59	162	58	22.1003	1	1	0	1	0	2	1.2	3	0.4	1	0	1	0	1	0	0	0
51	162	63	24.0055	1	1	0	0	0	6	1	2	0.5	1	0	1	0	1	0	0	0
13	164	53	19.7055	1	1	0	0	2	2	1.2	2	0.6	1	0	1	0	1	0	0	1
15	153	61	26.0584	1	1	1	1	0	3	1	2	0.5	1	0	1	0	1	0	0	0
63	167	71	25.4581	1	1	0	1	1	3	1.2	3	0.4	1	0	1	0	1	0	0	0
64	163	71	26.7229	0	0	0	1	0	4	1.2	3	0.4	1	0	1	1	0	1	0	0
76	150	57	25.3333	1	1	0	1	1	6	1.2	3	0.4	1	0	1	0	1	0	0	0
44	164	73	27.1416	1	1	0	1	2	6	1.2	5	0.24	1	0	1	0	1	0	0	0
41	141	75	37.7245	1	1	0	1	2	8	2	4	0.5	1	0	1	0	1	0	0	0
54	179	80	24.968	1	1	0	1	1	5	1	2	0.5	1	0	1	0	1	0	0	0
67	163	66	24.841	1	1	1	0	0	3	0.8	3	0.266667	1	0	1	0	1	0	0	0
57	162	78	29.7211	1	1	0	1	1	2	1.2	3	0.4	1	0	1	0	1	0	0	0
73	178	76	23.9869	1	1	0	1	0	4	1	2	0.5	1	0	1	0	1	0	0	1
69	180	89	27.4691	1	1	0	1	2	3	1.2	3	0.4	1	0	1	0	1	0	0	1
64	181	75	22.8931	1	0	0	1	2	3	1.2	4	0.3	1	0	1	1	0	1	0	0
68	175	92	30.0408	1	1	0	0	1	3	1.2	4	0.3	1	0	1	0	1	0	0	1
50	182	85	25.6612	1	1	0	0	0	1	1.2	3	0.4	1	0	1	0	1	0	0	1
52	162	63	24.0055	1	1	0	0	0	3	1.2	2	0.6	1	0	1	0	1	0	0	0
79	178	92	29.0367	1	1	0	0	2	2	1.2	4	0.3	1	0	1	0	1	0	0	1
66	168	92	32.5964	1	1	1	0	0	4	1	3	0.333333	1	0	1	0	1	0	0	0
27	168	52	18.424	1	1	0	1	0	4	1	3	0.333333	1	0	1	0	1	0	0	0
65	158	49	19.6283	1	1	0	1	0	2	1.2	5	0.24	1	0	1	0	1	0	0	0
46	168	100	35.4308	1	1	1	0	0	2	1	3	0.333333	1	0	1	0	1	0	0	0
38	178	86	27.143	1	1	0	1	2	4	1.2	3	0.4	1	0	1	0	1	0	0	1
63	178	88	27.7743	1	1	0	1	0	4	1.7	3	0.566667	1	0	1	0	1	0	0	1
69	178	77	24.3025	1	1	0	0	0	2	1.2	3	0.4	1	0	1	0	1	0	0	1
70	173	64	21.3839	1	1	0	0	2	6	2	5	0.4	1	0	1	0	1	0	0	0
70	173	64	21.3839	1	1	0	0	0	4	1.7	5	0.34	1	0	1	0	1	0	0	0
58	172	67	22.6474	1	1	0	0	0	2	1.2	3	0.4	1	0	1	0	1	0	0	1
73	191	94	25.7668	1	1	1	1	0	3	1.2	2	0.6	1	0	1	0	1	0	0	1
41	154	50	21.0828	1	0	1	1	2	1	1	3	0.333333	1	0	1	1	0	1	0	0
57	196	100	26.0308	1	1	0	1	0	1	1.2	6	0.2	1	0	1	0	1	0	0	1
51	180	81	25	1	1	0	0	0	5	1.2	3	0.4	1	0	1	0	1	0	0	1
20	184	70	20.6758	1	1	0	1	0	0	1.2	4	0.3	1	0	1	0	1	0	0	1
50	165	64	23.5078	1	1	0	1	0	4	1.2	3	0.4	1	0	1	0	1	0	0	0
77	164	80	29.7442	1	1	0	0	1	2	1.2	3	0.4	1	0	1	0	1	0	0	1
71	171	68	23.255	1	1	1	1	0	3	1	3	0.333333	1	0	1	0	1	0	0	0
70	169	62	21.7079	1	1	0	1	0	4	1.2	4	0.3	1	0	1	0	1	0	0	1
55	190	104	28.8089	1	1	0	1	0	0	1.2	6	0.2	1	0	1	0	1	0	0	1
50	158	74	29.6427	1	1	0	1	0	5	1.2	4	0.3	1	0	1	0	1	0	0	0
50	155	54	22.4766	1	1	0	0	0	2	1	2	0.5	1	0	1	0	1	0	0	0
22	184	73	21.5619	1	0	0	0	2	1	1.2	4	0.3	1	0	1	0	1	0	0	1
50	179	70	21.847	1	1	0	1	0	2	1.2	3	0.4	1	0	1	0	1	0	0	1
65	172	83	28.0557	1	1	0	1	0	3	1	2	0.5	1	0	1	0	1	0	0	0
53	165	71	26.079	1	1	0	1	0	2	1	2	0.5	1	0	1	0	1	0	0	0
59	165	59	21.6713	1	1	0	1	0	8	1	1	1	1	0	1	0	1	0	0	0
59	177	80	25.5354	1	1	0	0	0	2	1.2	4	0.3	1	0	1	0	1	0	0	1
77	164	65	24.1672	1	1	0	1	0	3	1.2	5	0.24	1	0	1	0	1	0	0	0
20	155	55	22.8928	1	1	0	1	2	3	1.2	3	0.4	1	0	1	0	1	0	0	0
79	160	51	19.9219	1	1	0	0	0	4	1.2	4	0.3	1	0	1	0	1	0	0	0
